# Supplementary material for: Histone-Binding Protein RBBP4 Is Necessary to Promote Neurogenesis in the Developing Mouse Neocortical Progenitors
Source: eNeuro. Author manuscript; Available in PMC 2025 May 19. (PMC7617683; doi:10.1523/ENEURO.0391-23.2024)
Supplement: table-Table 5-1 — Spreadsheet showing the summary of significantly enriched DNA motifs identified in RBBP4 ChIP-seq peaks. [file EMS205222-supplement-table-Table_5_1.xls]

## Sheet: Suppl.Table TS1 (Figure 5C)
MOTIF_Consensus_sequence	WIDTH	SITES	Percentage (%)	E-VALUE	E-VALUE_SOURCE	MOST_SIMILAR_MOTIF
AAAACAAAG	9	8095	17.2484	1.2e-10	STREME	SRY_MOUSE.H11MO.0.B
AGCCMAG	7	8017	17.0822	1.1e-05	STREME
ACTCGG	6	7611	16.2171	5.1e-06	STREME
CCCCHCCCCCDCCCC	15	6305	13.4343	4.1e-58	MEME	ZN281_MOUSE.H11MO.0.A
GTCCCCR	7	3832	8.165	7e-05	STREME	COE1_MOUSE.H11MO.0.A
CYCCCTCCC	9	3507	7.47251	0.00037	STREME	MAZ_MOUSE.H11MO.0.A
AAAAAAAAAAAAAAA	15	3447	7.34467	1.6e-74	MEME	FOXJ3_MOUSE.H11MO.0.A
YTMATTAGCA	10	3297	7.02506	2.3e-12	STREME	LHX3_MOUSE.H11MO.0.C
TAATTA	6	3234	6.89082	0.00023	STREME	VSX2_MOUSE.H11MO.0.C
CCCCDCCCCCACCC	14	2484	5.29276	2.1e-19	STREME	ZN281_MOUSE.H11MO.0.A
CCASYAGRKGGCR	13	613	1.30615	8.4e-11	STREME	CTCF_MOUSE.H11MO.0.A
CACACACACACACAC	15	350	0.74576	2.2e-05	MEME	EGR2_MOUSE.H11MO.0.A
AAAAAAAAAAAAAAA	15	223	0.475156	0.0039	STREME	FOXJ3_MOUSE.H11MO.0.A
