# Supplementary material for: Histone-Binding Protein RBBP4 Is Necessary to Promote Neurogenesis in the Developing Mouse Neocortical Progenitors
Source: eNeuro. Author manuscript; Available in PMC 2025 May 19. (PMC7617683; doi:10.1523/ENEURO.0391-23.2024)
Supplement: table-Table 5-2 — Spreadsheet showing the Gene Ontology analysis of the various enriched pathways of RBBP4 bound genes. [file EMS205222-supplement-table-Table_5_2.xls]

## Sheet: Suppl.Table TS2 (Figure 5D)
source	term_name	term_id	adjusted_p_value	negative_log10_of_adjusted_p_value	term_size	query_size	intersection_size	intersections
GO:MF	protein binding	GO:0005515	3.111e-35	34.5071	10491	388	285	AGO2,ALCAM,ALDOC,ANKRD12,APLP2,ARHGAP33,ARHGAP5,ARL6IP1,ARPP19,ARRDC3,ASCL1,ASF1A,ASPM,ATF4,ATXN10,AUTS2,BIRC5,BMPR2,BNIP3L,BRD8,BTG1,BZW2,CALR,CAMSAP2,CASP2,CASQ1,CCNA2,CCNB1,CCNB2,CCND1,CCND2,CCT4,CCT5,CD63,CDC20,CDC25C,CDC27,CDCA8,CDH4,CDKN3,CDON,CDT1,CELSR1,CENPA,CENPE,CENPF,CEP55,CEP57,CEP70,CHMP2A,CIT,CKAP5,CKB,CKS2,CLIP3,CLSTN1,CLU,CNOT1,CNOT10,CNOT2,CNPY2,COL2A1,COPB2,CORO2B,CRMP1,CUL1,CU…
GO:MF	binding	GO:0005488	3.17407e-23	22.4984	16247	388	340	AGO2,ALCAM,ALDOC,ANKRD12,APLP2,APRT,ARHGAP33,ARHGAP5,ARL6IP1,ARPP19,ARRDC3,ASCL1,ASF1A,ASPM,ATF4,ATXN10,AUTS2,BIRC5,BMPR2,BNIP3L,BRD8,BTG1,BZW2,CALR,CAMSAP2,CASP2,CASQ1,CCNA2,CCNB1,CCNB2,CCND1,CCND2,CCT4,CCT5,CD63,CDC20,CDC25C,CDC27,CDCA8,CDH4,CDKN3,CDON,CDT1,CELSR1,CENPA,CENPE,CENPF,CEP55,CEP57,CEP70,CERS4,CHMP2A,CIT,CKAP5,CKB,CKS2,CLIP3,CLSTN1,CLU,CMC1,CNOT1,CNOT10,CNOT2,CNPY2,COL2A1,COPB2,CORO…
GO:MF	enzyme binding	GO:0019899	9.08939e-23	22.0415	2280	388	105	AGO2,ARHGAP33,ARPP19,ATF4,ATXN10,BIRC5,BMPR2,BTG1,CALR,CCNA2,CCNB1,CCND1,CCND2,CDC20,CDC25C,CDC27,CDT1,CIT,CKB,CKS2,CLU,COPB2,CUL1,CUTA,DAZAP2,DCTN1,DCX,DYNLL1,ECT2,EIF4EBP1,FBL,FMNL2,FN1,FOXM1,GLI3,GMNN,GOT2,GSTP1,HES1,HMGA2,HSPBP1,HSPD1,INSM1,IPO11,IQGAP1,JKAMP,JUN,KIF11,KIF1B,LDHA,LMNB1,LONP1,MAD2L2,MAP1LC3B,MYCBP2,NCOA2,NISCH,NOP56,NOTCH2,NR2E1,P4HB,PAK3,PAX6,PEA15A,PIAS2,PJA2,PLCE1,POLD1,PPP…
GO:MF	kinase binding	GO:0019900	8.55793e-10	9.06763	848	388	44	ARHGAP33,ATF4,BMPR2,CCNA2,CCNB1,CCND1,CCND2,CDC25C,CIT,CKS2,COPB2,DAZAP2,DCTN1,DCX,FOXM1,GSTP1,HES1,IQGAP1,KIF11,KIF1B,LDHA,LMNB1,MAD2L2,NISCH,PAX6,PEA15A,PJA2,PPP1CC,PPP1R12C,PPP1R9A,PRC1,PRKAR2A,PTN,RACGAP1,SLC12A2,TAOK1,TAX1BP1,TFRC,TOP2A,TRIM27,TTC28,VIM,WNK1,WWC1
GO:MF	protein kinase binding	GO:0019901	2.26545e-08	7.64485	759	388	39	ARHGAP33,ATF4,BMPR2,CCNA2,CCNB1,CCND1,CCND2,CDC25C,CIT,CKS2,COPB2,DAZAP2,DCTN1,DCX,FOXM1,GSTP1,HES1,IQGAP1,KIF11,LMNB1,MAD2L2,NISCH,PAX6,PEA15A,PJA2,PPP1CC,PPP1R12C,PPP1R9A,PRC1,PRKAR2A,PTN,RACGAP1,SLC12A2,TAOK1,TFRC,TOP2A,TRIM27,VIM,WNK1
GO:MF	protein domain specific binding	GO:0019904	4.98476e-08	7.30236	815	388	40	ARHGAP5,ATF4,CASP2,CCNA2,CDC25C,CHMP2A,CIT,CNOT1,DAB1,DAZAP2,DPYSL3,DYNLL1,FN1,GPSM2,HAX1,HES1,HMGA2,HMGB2,IQGAP1,JUN,KIF21A,LPAR1,MAP1LC3B,MRPL17,NCOA2,NDE1,NOLC1,PAK3,PAX6,PIAS2,POU3F2,PPP1CC,PPP1R9A,PRKAR2A,RAB8B,RABEP1,SP1,TRAK1,TUBA1A,VIM
GO:MF	microtubule binding	GO:0008017	7.02438e-08	7.15339	264	388	22	BIRC5,CAMSAP2,CENPE,CENPF,CEP57,CKAP5,CLIP3,DCTN1,DCX,KIF11,KIF1B,KIF21A,KIF23,KIF4,KNSTRN,MAP1LC3B,MDM1,NDE1,NUSAP1,PRC1,PRNP,RACGAP1
GO:MF	tubulin binding	GO:0015631	4.4118e-07	6.35538	375	388	25	BIRC5,CAMSAP2,CCT5,CENPE,CENPF,CEP57,CEP70,CKAP5,CLIP3,DCTN1,DCX,KIF11,KIF1B,KIF21A,KIF23,KIF4,KNSTRN,MAP1LC3B,MDM1,NDE1,NUSAP1,PRC1,PRNP,RACGAP1,TAOK1
GO:MF	DNA binding	GO:0003677	4.47256e-07	6.34944	2413	388	76	AGO2,APLP2,ASCL1,ATF4,CDT1,CENPA,CERS4,DACH1,DMRT3,DMRTA2,EMX1,EMX2,EOMES,EXO1,FOXM1,G3BP1,GLI3,HES1,HES6,HMGA2,HMGB2,INSM1,JUN,KIF4,LHX2,LMNB1,LONP1,MCM6,MEIS2,MIS18BP1,MKI67,MLLT3,NCOA2,NEUROD2,NEUROD6,NFIB,NR2E1,NUCKS1,NUSAP1,PAX6,PIAS2,POLD1,POLR2J,POU3F2,RAD51,RPA1,RTF1,RYBP,SAFB2,SALL2,SLTM,SMC2,SMC4,SMG5,SMG7,SOX1,SOX21,SOX3,SOX6,SP1,SUZ12,TOP2A,TOPBP1,TOX3,TRIM27,UHRF1,WDR77,ZBTB18,ZBTB20…
GO:MF	cytoskeletal protein binding	GO:0008092	2.14911e-06	5.66774	1006	388	42	ALDOC,BIRC5,CAMSAP2,CCT5,CENPE,CENPF,CEP57,CEP70,CKAP5,CLIP3,CLSTN1,CLU,CORO2B,CRMP1,DCTN1,DCX,DPYSL3,ENC1,FMNL2,IQGAP1,KIF11,KIF1B,KIF21A,KIF23,KIF4,KNSTRN,LRP8,MAP1LC3B,MDM1,NDE1,NRCAM,NUSAP1,P4HB,PARVA,PPP1R9A,PRC1,PRNP,RACGAP1,TAOK1,TRAK1,TRIM2,TRIOBP
GO:MF	ubiquitin-like protein ligase binding	GO:0044389	4.30744e-06	5.36578	329	388	22	CALR,CCNB1,CKB,CLU,CUL1,HSPBP1,HSPD1,JKAMP,JUN,MAP1LC3B,PAX6,PIAS2,PRKAR2A,RANGAP1,RPL5,SLC25A5,SMG5,SRPRB,TPI1,TRIOBP,UBE2C,UBE2N
GO:MF	protein-containing complex binding	GO:0044877	4.69068e-06	5.32876	1534	388	54	ALDOC,CALR,CAMSAP2,CCNB1,CCND1,CD63,CDC20,CENPF,CKAP5,CLU,CORO2B,DYNLL1,EIF1B,EIF3K,F2R,FBL,FMNL2,FN1,GLI3,GPC1,GPSM2,GRB10,HES1,HMGA2,HSPD1,IQGAP1,ITGA6,JUN,LRP8,MEGF10,MFGE8,NCOA2,NISCH,NOLC1,NUF2,P4HB,PARVA,PPP1CC,PPP1R9A,PRNP,PTCD3,PTN,RPAIN,RPLP1,RPSA,SALL2,SDCBP,SORL1,SPARC,SPARCL1,TFRC,TRIOBP,VIM,WDR12
GO:MF	protein C-terminus binding	GO:0008022	1.01676e-05	4.99278	232	388	18	AGO2,ATF4,CDC20,CENPF,DYNLL1,FN1,GPSM2,MKI67,MPDZ,PPP1CC,PPP1R9A,PRRC2C,RAD51,SDCBP,SP1,STIP1,TAOK1,TOP2A
GO:MF	ubiquitin protein ligase binding	GO:0031625	3.87651e-05	4.41156	311	388	20	CALR,CKB,CLU,CUL1,HSPBP1,HSPD1,JKAMP,JUN,MAP1LC3B,PAX6,PIAS2,PRKAR2A,RANGAP1,RPL5,SLC25A5,SMG5,SRPRB,TPI1,TRIOBP,UBE2N
GO:MF	transcription factor binding	GO:0008134	4.63548e-05	4.33391	614	388	29	ASCL1,ATF4,BRD8,CALR,CENPF,CIT,CNOT1,CNOT2,EOMES,FBL,GMNN,HES1,HES6,HMGA2,HMGB2,ID4,JUN,MAD2L2,MEIS2,NCOA2,NOLC1,NOTCH2,NUCKS1,PAX6,PIAS2,PSMC2,SP1,SUZ12,TPT1
GO:MF	enzyme regulator activity	GO:0030234	5.3056e-05	4.27527	1212	388	44	APLP2,ARHGAP33,ARHGEF39,ARPP19,AZIN1,BIRC5,BMPR2,CCNA2,CCNB1,CCNB2,CCND1,CCND2,CDC20,CIT,CKS2,DAZAP2,DEPDC1A,DYNLL1,ECT2,FN1,GPSM2,GSTP1,IQGAP1,ITSN1,JUN,MYCBP2,PARVA,PLCE1,PPP1R12C,PPP1R1A,PRKAR2A,PRNP,PSMD2,PTN,RABEP1,RACGAP1,RANGAP1,RPL5,RPLP1,RPS27L,SRGAP2,SUZ12,TAOK1,WNK1
GO:MF	kinase regulator activity	GO:0019207	0.000111271	3.95362	243	388	17	BMPR2,CCNA2,CCNB1,CCNB2,CCND1,CCND2,CIT,CKS2,DAZAP2,GSTP1,IQGAP1,ITSN1,PARVA,PRKAR2A,RPLP1,TAOK1,WNK1
GO:MF	chromatin binding	GO:0003682	0.000142641	3.84575	611	388	28	ASCL1,ASF1A,ATF4,AUTS2,CDT1,CKS2,EOMES,EXO1,GLI3,GMNN,HES1,HMGA2,INSM1,JUN,LHX2,MLLT3,NCOA2,NUCKS1,PAX6,POLD1,RAD51,RPA1,SMC2,SMC4,SUZ12,TOP2A,TOX3,ZEB1
GO:MF	identical protein binding	GO:0042802	0.000150255	3.82317	2323	388	67	ALCAM,ALDOC,APLP2,ARL6IP1,ASCL1,ATF4,ATXN10,BIRC5,BNIP3L,CASP2,CASQ1,CENPF,CEP55,CEP57,CEP70,COL2A1,CRMP1,DAZAP2,DBI,DCTN1,DMRTA2,DPYSL3,DYNLL1,ECT2,FAM98B,FGFR3,FLRT3,FN1,GOT2,GPSM2,GRB10,HES1,HES6,JUN,KNSTRN,LDHA,LGALS1,LONP1,MCM6,MSI1,MYCBP2,NDE1,NISCH,NUDT5,PLXNA2,POU3F2,PPP1R9A,PRC1,PRNP,RABEP1,RAD51,SAFB2,SDCBP,SFRP1,SOX6,SP1,SRGAP2,TFRC,TOP2A,TOPBP1,TOX3,TPI1,TRIM27,TUBA1A,TYMS,UHRF1,VIM
GO:MF	protein kinase regulator activity	GO:0019887	0.000436684	3.35983	210	388	15	BMPR2,CCNA2,CCNB1,CCNB2,CCND1,CCND2,CIT,CKS2,DAZAP2,IQGAP1,PARVA,PRKAR2A,RPLP1,TAOK1,WNK1
GO:MF	heterocyclic compound binding	GO:1901363	0.000522105	3.28224	6853	388	148	AGO2,APLP2,APRT,ARHGAP5,ASCL1,ATF4,BMPR2,CALR,CCT4,CCT5,CDT1,CENPA,CENPE,CERS4,CIT,CKB,DACH1,DBI,DCP2,DMRT3,DMRTA2,DNAJA2,DUSP11,DYNC1H1,EIF1B,EIF3B,EIF3G,EIF3K,EIF4G3,ELAVL3,ELAVL4,EMX1,EMX2,EOMES,EXO1,FBL,FGFR3,FOXM1,G3BP1,GLI3,GOT2,GPSM2,HES1,HES6,HMGA2,HMGB2,HSPA4L,HSPBP1,HSPD1,INSM1,ITM2B,JUN,KIF11,KIF1B,KIF21A,KIF23,KIF4,LDHA,LHX2,LMNB1,LONP1,MCM6,MEIS2,MIS18BP1,MKI67,MLLT3,MPPED2,MSI1,NCOA…
GO:MF	nucleic acid binding	GO:0003676	0.00055206	3.25801	4737	388	111	AGO2,APLP2,ASCL1,ATF4,CALR,CCT5,CDT1,CENPA,CERS4,DACH1,DCP2,DMRT3,DMRTA2,DUSP11,EIF1B,EIF3B,EIF3G,EIF3K,EIF4G3,ELAVL3,ELAVL4,EMX1,EMX2,EOMES,EXO1,FBL,FOXM1,G3BP1,GLI3,HES1,HES6,HMGA2,HMGB2,HSPD1,INSM1,JUN,KIF4,LHX2,LMNB1,LONP1,MCM6,MEIS2,MIS18BP1,MKI67,MLLT3,MSI1,NCOA2,NEUROD2,NEUROD6,NFIB,NOLC1,NOP56,NR2E1,NUCKS1,NUDT4,NUDT5,NUSAP1,PAIP2,PAX6,PIAS2,POLD1,POLR2J,POU3F2,PTCD3,RAD51,RANGAP1,RBM20,R…
GO:MF	organic cyclic compound binding	GO:0097159	0.000635398	3.19695	6934	388	149	AGO2,APLP2,APRT,ARHGAP5,ASCL1,ATF4,BMPR2,CALR,CCT4,CCT5,CDT1,CENPA,CENPE,CERS4,CIT,CKB,DACH1,DBI,DCP2,DMRT3,DMRTA2,DNAJA2,DUSP11,DYNC1H1,EIF1B,EIF3B,EIF3G,EIF3K,EIF4G3,ELAVL3,ELAVL4,EMX1,EMX2,EOMES,EXO1,FBL,FGFR3,FOXM1,G3BP1,GLI3,GOT2,GPSM2,GSTP1,HES1,HES6,HMGA2,HMGB2,HSPA4L,HSPBP1,HSPD1,INSM1,ITM2B,JUN,KIF11,KIF1B,KIF21A,KIF23,KIF4,LDHA,LHX2,LMNB1,LONP1,MCM6,MEIS2,MIS18BP1,MKI67,MLLT3,MPPED2,MSI…
GO:MF	growth factor binding	GO:0019838	0.000746258	3.12711	139	388	12	BMPR2,CEP57,COL2A1,FGFR3,GPC1,HAX1,IGFBP5,IGFBPL1,ITGA6,LTBP3,PTN,SDCBP
GO:MF	ion binding	GO:0043167	0.000773393	3.1116	5904	388	131	AGO2,APLP2,APRT,ARHGAP5,BIRC5,BMPR2,CALR,CASQ1,CCT4,CCT5,CDH4,CELSR1,CENPE,CHMP2A,CIT,CKB,CLSTN1,CMC1,COL2A1,CTDSP2,CUTA,DCP2,DDAH1,DMRT3,DMRTA2,DNAJA2,DYNC1H1,EXO1,FABP7,FGFR3,FN1,FSTL1,G3BP1,GATAD2A,GLI3,GOT2,GPC1,GSTP1,HSPA4L,HSPD1,INSM1,IQGAP1,ITGA6,ITM2B,ITSN1,KIF11,KIF1B,KIF21A,KIF23,KIF4,LHX2,LIMS1,LONP1,LPAR1,LRP8,LTBP3,MCM6,MIB1,MKI67,MPPED2,MSMO1,MT1,MYCBP2,NOTCH2,NR2E1,NUDT4,NUDT5,PAK3…
GO:MF	translation regulator activity	GO:0045182	0.00284198	2.54638	158	388	12	AGO2,EIF1B,EIF3B,EIF3G,EIF3K,EIF4EBP1,EIF4G3,ELAVL4,PAIP2,RPS27L,RPS9,TYMS
GO:MF	sequence-specific DNA binding	GO:0043565	0.00350587	2.4552	1607	388	48	AGO2,ASCL1,ATF4,DACH1,DMRT3,DMRTA2,EMX1,EMX2,EOMES,FOXM1,GLI3,HES1,HES6,HMGA2,HMGB2,INSM1,JUN,LHX2,LMNB1,LONP1,MEIS2,NCOA2,NEUROD2,NEUROD6,NFIB,NR2E1,PAX6,POU3F2,RPA1,SAFB2,SALL2,SLTM,SMG5,SMG7,SOX1,SOX21,SOX3,SOX6,SP1,SUZ12,TOP2A,UHRF1,WDR77,ZBTB18,ZBTB20,ZEB1,ZEB2,ZFP260
GO:MF	enzyme activator activity	GO:0008047	0.0068714	2.16295	510	388	22	ARHGAP33,AZIN1,BMPR2,CCNB1,CDC20,CKS2,DAZAP2,DEPDC1A,ECT2,FN1,IQGAP1,ITSN1,JUN,RABEP1,RACGAP1,RANGAP1,RPLP1,RPS27L,SRGAP2,SUZ12,TAOK1,WNK1
GO:MF	molecular function regulator activity	GO:0098772	0.00875506	2.05774	1958	388	54	APLP2,ARHGAP33,ARHGEF39,ARPP19,AZIN1,BIRC5,BMPR2,CCNA2,CCNB1,CCNB2,CCND1,CCND2,CDC20,CIT,CKS2,DAZAP2,DEPDC1A,DNAJA2,DYNLL1,ECT2,FLRT3,FN1,GPSM2,GSTP1,HMGB2,HSPBP1,ID4,IQGAP1,ITSN1,JUN,LY6E,MDK,MYCBP2,NFIB,PARVA,PLCE1,PPP1R12C,PPP1R1A,PRKAR2A,PRNP,PSMD2,PTN,RABEP1,RACGAP1,RANGAP1,RPL5,RPLP1,RPS27L,SRGAP2,SUZ12,TAF3,TAOK1,WNK1,WNT7B
GO:MF	histone deacetylase binding	GO:0042826	0.0131574	1.88083	128	388	10	CCND1,CDC20,GLI3,GMNN,HES1,INSM1,NR2E1,SMG5,SP1,TOP2A
GO:MF	cis-regulatory region sequence-specific DNA binding	GO:0000987	0.0139587	1.85515	1130	388	36	ASCL1,ATF4,DACH1,DMRT3,DMRTA2,EMX1,EMX2,EOMES,GLI3,HES1,HES6,HMGA2,HMGB2,INSM1,JUN,LHX2,MEIS2,NCOA2,NEUROD2,NEUROD6,NFIB,NR2E1,PAX6,POU3F2,SALL2,SOX1,SOX21,SOX6,SP1,SUZ12,UHRF1,ZBTB18,ZBTB20,ZEB1,ZEB2,ZFP260
GO:MF	DNA-binding transcription factor binding	GO:0140297	0.0158169	1.80088	500	388	21	ASCL1,ATF4,BRD8,CALR,CENPF,CNOT1,EOMES,GMNN,HES1,HES6,HMGA2,HMGB2,ID4,JUN,MAD2L2,NCOA2,NOTCH2,NUCKS1,PIAS2,SP1,TPT1
GO:MF	transcription regulator activity	GO:0140110	0.0189343	1.72275	1815	388	50	ASCL1,ATF4,BRD8,CCND1,DACH1,DMRT3,DMRTA2,EMX1,EMX2,EOMES,FOXM1,GLI3,GMNN,HES1,HES6,HMGA2,HMGB2,INSM1,JUN,LHX2,MED21,MED27,MEIS2,NCOA2,NEUROD2,NEUROD6,NFIB,NR2E1,NUCKS1,PAX6,PIAS2,POU3F2,RSF1,RYBP,SALL2,SOX1,SOX21,SOX3,SOX6,SP1,TOX3,TRIM27,WDR77,WWC1,ZBTB18,ZBTB20,ZEB1,ZEB2,ZFHX4,ZFP260
GO:MF	chaperone binding	GO:0051087	0.0245866	1.6093	111	388	9	BIRC5,DNAJA2,FN1,HES1,HSPD1,PRNP,SLC12A2,STIP1,TFRC
GO:MF	JUN kinase binding	GO:0008432	0.0292974	1.53317	15	388	4	GSTP1,HES1,LMNB1,MAD2L2
GO:MF	microtubule motor activity	GO:0003777	0.030462	1.51624	66	388	7	CENPE,DYNC1H1,KIF11,KIF1B,KIF21A,KIF23,KIF4
GO:MF	cyclin-dependent protein serine/threonine kinase regulator activity	GO:0016538	0.031459	1.50225	46	388	6	CCNA2,CCNB1,CCNB2,CCND1,CCND2,CKS2
GO:MF	carbohydrate derivative binding	GO:0097367	0.0400125	1.3978	2278	388	58	APLP2,APRT,ARHGAP5,BMPR2,CCT4,CCT5,CENPE,CIT,CKB,CLIP3,COL2A1,DBI,DNAJA2,DPYSL3,DYNC1H1,FGFR3,FN1,FSTL1,G3BP1,HMMR,HSPA4L,HSPD1,ITM2B,KIF11,KIF1B,KIF21A,KIF23,KIF4,LONP1,LPAR1,MCM6,MDK,MKI67,MPPED2,PAK3,PBK,PRKAR2A,PRNP,PSMC2,PTN,RAB8B,RAD51,SDCBP,SEMA5A,SFRP1,SMC2,SMC4,SRPRB,TAOK1,TOP2A,TUBA1A,TUBA1C,TUBB3,TUBB4B,UBA2,UBE2C,UBE2N,WNK1
GO:MF	RNA polymerase II cis-regulatory region sequence-specific DNA binding	GO:0000978	0.0465094	1.33246	1106	388	34	ASCL1,ATF4,DACH1,DMRT3,DMRTA2,EMX1,EMX2,EOMES,GLI3,HES1,HES6,HMGA2,INSM1,JUN,LHX2,MEIS2,NCOA2,NEUROD2,NEUROD6,NFIB,NR2E1,PAX6,POU3F2,SALL2,SOX1,SOX21,SOX6,SP1,SUZ12,ZBTB18,ZBTB20,ZEB1,ZEB2,ZFP260
GO:BP	positive regulation of cellular process	GO:0048522	1.08592e-30	29.9642	6028	400	198	AGO2,ARHGEF39,ARL6IP1,ARPP19,ASCL1,ASPM,ATF4,AUTS2,AZIN1,BABAM1,BIRC5,BMPR2,BNIP3L,BRD8,BTG1,CALR,CASP2,CASQ1,CCNA2,CCNB1,CCND1,CCND2,CCT4,CCT5,CD63,CDC20,CDC25C,CDC27,CDCA2,CDCA8,CDH4,CDON,CDT1,CENPE,CENPQ,CHMP2A,CIT,CKAP2,CKAP5,CKS2,CLIP3,CLSTN1,CLU,CNOT1,CNOT2,COA3,CORO2B,DAB1,DAZAP2,DBI,DCP2,DCTN1,DCX,DDAH1,DDAH2,DMRTA2,DPYSL3,DTL,DYNC1H1,DYNLL1,ECT2,EDNRB,EFNB2,EIF4EBP1,ELAVL4,ENC1,EOMES,F2R…
GO:BP	mitotic cell cycle	GO:0000278	9.73293e-29	28.0118	885	400	71	ARPP19,ASCL1,BABAM1,BIRC5,BTG1,CASP2,CCNA2,CCNB1,CCNB2,CCND1,CCND2,CDC20,CDC25C,CDC27,CDCA2,CDCA8,CDT1,CENPA,CENPE,CENPF,CEP55,CHMP2A,CIT,CKAP2,CKS2,CTDSP2,DCTN1,DTL,DYNC1H1,ECT2,EIF4EBP1,FOXM1,GMNN,GPSM2,HES1,HMGA2,ID4,IQGAP1,KIF11,KIF23,KIF4,KNSTRN,LMNB1,MCM6,MEIS2,MKI67,NCAPG,NDE1,NUF2,NUSAP1,PAX6,PRC1,RACGAP1,RAD51,RPS27L,SDCBP,SMC2,SMC4,SPC25,TACC3,TAOK1,TOPBP1,TTC28,TTYH1,TUBA1A,TUBA1C,TUBB…
GO:BP	positive regulation of biological process	GO:0048518	1.02004e-28	27.9914	6714	400	207	AGO2,ARHGEF39,ARL6IP1,ARPP19,ARRDC3,ASCL1,ASPM,ATF4,AUTS2,AZIN1,BABAM1,BIRC5,BMPR2,BNIP3L,BRD8,BTG1,CALR,CASP2,CASQ1,CCNA2,CCNB1,CCND1,CCND2,CCT4,CCT5,CD63,CDC20,CDC25C,CDC27,CDCA2,CDCA8,CDH4,CDON,CDT1,CENPE,CENPQ,CHMP2A,CIT,CKAP2,CKAP5,CKS2,CLIP3,CLSTN1,CLU,CNOT1,CNOT2,COA3,CORO2B,DAB1,DAZAP2,DBI,DCP2,DCTN1,DCX,DDAH1,DDAH2,DMRTA2,DPYSL3,DTL,DYNC1H1,DYNLL1,ECT2,EDNRB,EFNB2,EIF4EBP1,ELAVL4,ENC1,EO…
GO:BP	cell cycle	GO:0007049	5.15289e-28	27.2879	1799	400	99	ARPP19,ASCL1,ASPM,AZIN1,BABAM1,BIRC5,BRD8,BTG1,CALR,CASP2,CCNA2,CCNB1,CCNB2,CCND1,CCND2,CDC20,CDC25C,CDC27,CDCA2,CDCA3,CDCA8,CDKN3,CDT1,CENPA,CENPE,CENPF,CENPQ,CEP55,CHMP2A,CIT,CKAP2,CKAP5,CKS2,CTDSP2,DACH1,DCTN1,DTL,DYNC1H1,ECT2,EIF4EBP1,EXO1,FOXM1,GADD45G,GMNN,GPSM2,HES1,HMGA2,ID4,INSM1,IQGAP1,JUN,KIF11,KIF23,KIF4,KNSTRN,LMNB1,MAD2L2,MCM6,MDM1,MEIS2,MIS18BP1,MKI67,NCAPG,NDE1,NR2E1,NUF2,NUSAP1,P…
GO:BP	nervous system development	GO:0007399	1.28151e-25	24.8923	2508	400	114	ALCAM,APLP2,ARHGAP33,ASCL1,ASPM,ATF4,ATXN10,AUTS2,BMPR2,CALR,CAMSAP2,CASP2,CCND1,CDC20,CDH4,CDON,CELSR1,CENPF,CKB,CLSTN1,CLU,COL2A1,CRMP1,DAB1,DBI,DCTN1,DCX,DMRT3,DMRTA2,DPYSL3,DRAXIN,ECT2,EDNRB,EFNB2,ELAVL3,ELAVL4,EMX1,EMX2,ENC1,EOMES,FABP7,FLRT3,FN1,GATAD2A,GLI3,GPC1,GPM6A,GPM6B,GSTP1,HES1,HES6,HMGA2,HMGB2,ID4,INSM1,IQGAP1,ITGA6,ITSN1,JUN,LGALS1,LHX2,LPAR1,LRP8,LRRN1,MDK,MEIS2,MIAT,MIB1,MMD2,MP…
GO:BP	neurogenesis	GO:0022008	3.86372e-25	24.413	1844	400	96	ALCAM,APLP2,ARHGAP33,ASCL1,ASPM,ATF4,ATXN10,AUTS2,BMPR2,CALR,CAMSAP2,CCND1,CDC20,CDH4,CDON,CELSR1,CLU,CRMP1,DAB1,DBI,DCX,DMRT3,DMRTA2,DPYSL3,DRAXIN,ECT2,EDNRB,EFNB2,ELAVL4,EMX1,EMX2,ENC1,EOMES,FABP7,FLRT3,FN1,GLI3,GPC1,GPM6A,GPM6B,GSTP1,HES1,HES6,HMGA2,HMGB2,ID4,INSM1,IQGAP1,ITGA6,ITSN1,JUN,LGALS1,LHX2,LPAR1,LRP8,MDK,MIAT,MIB1,MMD2,MPDZ,MYCBP2,NDE1,NEUROD2,NEUROD6,NFIB,NR2E1,NRCAM,NREP,PAK3,PAX6,…
GO:BP	anatomical structure development	GO:0048856	4.1499e-24	23.382	6166	400	188	AGO2,ALCAM,ALDOC,APLP2,APRT,ARHGAP33,ARHGAP5,ARRDC3,ASCL1,ASF1A,ASPM,ATF4,ATXN10,AUTS2,BABAM1,BMPR2,BTG1,CALR,CAMSAP2,CASP2,CASQ1,CCNA2,CCNB1,CCNB2,CCND1,CCND2,CD63,CDC20,CDH4,CDON,CELSR1,CENPF,CEP55,CEP57,CFDP1,CIT,CKB,CLSTN1,CLU,CNOT1,CNOT2,COL2A1,CRMP1,CUL1,DAB1,DACH1,DBI,DCTN1,DCX,DDAH1,DMRT3,DMRTA2,DPYSL3,DRAXIN,DYNLL1,ECT2,EDNRB,EFNB2,EIF4EBP1,ELAVL3,ELAVL4,EMX1,EMX2,ENC1,EOMES,ETL4,EXO1,FA…
GO:BP	regulation of cellular component organization	GO:0051128	5.1803e-24	23.2856	2453	400	110	ARHGAP33,ARL6IP1,AUTS2,AZIN1,BIRC5,BMPR2,BNIP3L,CALR,CAMSAP2,CCNB1,CCT4,CCT5,CD63,CDC20,CDC27,CDCA2,CDCA8,CDH4,CDT1,CELSR1,CENPE,CEP70,CHMP2A,CIT,CKAP2,CKAP5,CLIP3,CLSTN1,CLU,CNOT1,CNOT2,CORO2B,CRMP1,DAB1,DCP2,DCTN1,DCX,DPYSL3,DRAXIN,DYNC1H1,DYNLL1,ECT2,EFNB2,EIF4EBP1,ELAVL4,ENC1,FLRT3,FN1,G3BP1,GPM6A,GPM6B,GPSM2,HAX1,HES1,IGFBP5,IGFBPL1,INSM1,IQGAP1,ITGA6,ITSN1,LGALS1,LPAR1,LRP8,LRRN1,MAD2L2,MDK…
GO:BP	cell division	GO:0051301	8.38761e-24	23.0764	616	400	55	ARPP19,ASPM,BABAM1,BIRC5,CCNA2,CCNB1,CCNB2,CCND1,CCND2,CDC20,CDC25C,CDC27,CDCA2,CDCA3,CDCA8,CDT1,CENPA,CEP55,CHMP2A,CIT,CKAP2,CKS2,DCTN1,DYNC1H1,ECT2,GPSM2,HMGA2,KIF11,KIF23,KIF4,KNSTRN,MAD2L2,MDK,MIS18BP1,MLLT3,NCAPG,NDE1,NUF2,NUSAP1,PAX6,POU3F2,PPP1CC,PRC1,PTN,RACGAP1,SMC2,SMC4,SPC25,TOP2A,TRIOBP,TTC28,UBE2C,VANGL2,ZBTB18,ZWINT
GO:BP	developmental process	GO:0032502	1.79735e-23	22.7454	6790	400	198	AGO2,ALCAM,ALDOC,APLP2,APRT,ARHGAP33,ARHGAP5,ARRDC3,ASCL1,ASF1A,ASPM,ATF4,ATXN10,AUTS2,BABAM1,BMPR2,BTG1,CALR,CAMSAP2,CASP2,CASQ1,CCNA2,CCNB1,CCNB2,CCND1,CCND2,CD63,CDC20,CDC25C,CDH4,CDON,CELSR1,CENPF,CEP55,CEP57,CFDP1,CIT,CKB,CLIP3,CLSTN1,CLU,CNOT1,CNOT2,COL2A1,CRMP1,CUL1,DAB1,DACH1,DBI,DCTN1,DCX,DDAH1,DMRT3,DMRTA2,DPYSL3,DRAXIN,DYNLL1,ECT2,EDNRB,EFNB2,EIF4EBP1,ELAVL3,ELAVL4,EMX1,EMX2,ENC1,EOMES…
GO:BP	regulation of cell cycle	GO:0051726	6.25725e-23	22.2036	1069	400	70	ASCL1,ASPM,AZIN1,BABAM1,BIRC5,BRD8,BTG1,CALR,CASP2,CCNA2,CCNB1,CCNB2,CCND1,CCND2,CDC20,CDC25C,CDC27,CDCA2,CDCA8,CDKN3,CDT1,CENPE,CENPF,CHMP2A,CIT,CKS2,CTDSP2,DACH1,DCTN1,DTL,DYNC1H1,ECT2,EIF4EBP1,FOXM1,GADD45G,GMNN,GPSM2,HES1,HMGA2,INSM1,IQGAP1,JUN,KIF11,KIF23,KNSTRN,LMNB1,MDM1,MEIS2,MKI67,NCAPG,NR2E1,NUF2,NUSAP1,PRC1,RACGAP1,RAD51,RPS15A,RPS27L,SDCBP,SFRP1,SMC2,SMC4,SPC25,TAOK1,TOPBP1,TTC28,UBE2…
GO:BP	generation of neurons	GO:0048699	6.74007e-23	22.1713	1605	400	86	ALCAM,APLP2,ARHGAP33,ASCL1,ASPM,ATF4,ATXN10,AUTS2,BMPR2,CALR,CAMSAP2,CCND1,CDC20,CDH4,CDON,CELSR1,CLU,CRMP1,DAB1,DCX,DMRT3,DMRTA2,DPYSL3,DRAXIN,ECT2,EDNRB,EFNB2,ELAVL4,EMX1,EMX2,ENC1,EOMES,FLRT3,FN1,GLI3,GPM6A,GPM6B,HES1,ID4,INSM1,IQGAP1,ITGA6,ITSN1,JUN,LGALS1,LHX2,LPAR1,LRP8,MDK,MIAT,MIB1,MMD2,MPDZ,MYCBP2,NDE1,NEUROD2,NEUROD6,NFIB,NR2E1,NRCAM,NREP,PAK3,PAX6,PHGDH,PIAS2,PLXNA2,POU3F2,PPP1CC,PPP1R…
GO:BP	regulation of cellular process	GO:0050794	1.19186e-22	21.9238	12348	400	284	AGO2,APLP2,ARHGAP33,ARHGAP5,ARHGEF39,ARL6IP1,ARPP19,ARRDC3,ASCL1,ASPM,ATF4,AUTS2,AZIN1,BABAM1,BIRC5,BMPR2,BNIP3L,BRD8,BTG1,BZW2,CALR,CAMSAP2,CASP2,CASQ1,CCNA2,CCNB1,CCNB2,CCND1,CCND2,CCT4,CCT5,CD63,CDC20,CDC25C,CDC27,CDCA2,CDCA8,CDH4,CDKN3,CDON,CDT1,CELSR1,CENPE,CENPF,CENPQ,CEP55,CEP57,CEP70,CFDP1,CHMP2A,CIT,CKAP2,CKAP5,CKS2,CLIP3,CLSTN1,CLU,CNOT1,CNOT10,CNOT2,COA3,COL2A1,CORO2B,CRMP1,CTDSP2,DAB1…
GO:BP	mitotic cell cycle process	GO:1903047	2.27953e-22	21.6422	739	400	58	ARPP19,BABAM1,BIRC5,CASP2,CCNA2,CCNB1,CCNB2,CCND1,CCND2,CDC20,CDC25C,CDC27,CDCA2,CDCA8,CDT1,CENPA,CENPE,CENPF,CEP55,CHMP2A,CIT,CKAP2,CKS2,CTDSP2,DCTN1,DTL,DYNC1H1,ECT2,EIF4EBP1,FOXM1,GPSM2,HMGA2,ID4,KIF11,KIF23,KIF4,KNSTRN,LMNB1,MCM6,MKI67,NCAPG,NDE1,NUF2,NUSAP1,PAX6,PRC1,RACGAP1,RAD51,RPS27L,SMC2,SMC4,SPC25,TACC3,TAOK1,TOPBP1,UBE2C,ZFP36L1,ZWINT
GO:BP	neuron differentiation	GO:0030182	2.50512e-22	21.6012	1529	400	83	ALCAM,APLP2,ARHGAP33,ASCL1,ASPM,ATF4,ATXN10,AUTS2,BMPR2,CALR,CAMSAP2,CCND1,CDC20,CDH4,CDON,CLU,CRMP1,DAB1,DCX,DMRT3,DMRTA2,DPYSL3,DRAXIN,ECT2,EDNRB,EFNB2,ELAVL4,EMX1,EMX2,ENC1,EOMES,FLRT3,FN1,GLI3,GPM6A,GPM6B,HES1,ID4,INSM1,IQGAP1,ITGA6,ITSN1,JUN,LGALS1,LHX2,LPAR1,LRP8,MDK,MIAT,MIB1,MMD2,MPDZ,MYCBP2,NEUROD2,NEUROD6,NFIB,NR2E1,NRCAM,NREP,PAK3,PAX6,PHGDH,PIAS2,PLXNA2,POU3F2,PPP1CC,PPP1R9A,PTN,SEMA5…
GO:BP	system development	GO:0048731	3.04534e-22	21.5164	4543	400	153	AGO2,ALCAM,APLP2,ARHGAP33,ASCL1,ASPM,ATF4,ATXN10,AUTS2,BABAM1,BMPR2,BTG1,CALR,CAMSAP2,CASP2,CCNB1,CCNB2,CCND1,CCND2,CDC20,CDH4,CDON,CELSR1,CENPF,CIT,CKB,CLSTN1,CLU,COL2A1,CRMP1,DAB1,DBI,DCTN1,DCX,DDAH1,DMRT3,DMRTA2,DPYSL3,DRAXIN,ECT2,EDNRB,EFNB2,EIF4EBP1,ELAVL3,ELAVL4,EMX1,EMX2,ENC1,EOMES,ETL4,EXO1,FABP7,FAM210B,FLRT3,FN1,GATAD2A,GLI3,GPC1,GPM6A,GPM6B,GSTP1,HAX1,HES1,HES6,HMGA2,HMGB2,HSPD1,ID4,IG…
GO:BP	cellular component organization or biogenesis	GO:0071840	6.46282e-22	21.1896	7668	400	210	AGO2,ALCAM,APLP2,ARHGAP33,ARL6IP1,ASF1A,ASPM,ATXN10,AUTS2,AZIN1,BABAM1,BIRC5,BMPR2,BNIP3L,BRD8,CALR,CAMSAP2,CASP2,CASQ1,CCNB1,CCNB2,CCT4,CCT5,CD63,CDC20,CDC27,CDCA2,CDCA8,CDH4,CDT1,CELSR1,CENPA,CENPE,CEP55,CEP57,CEP70,CFDP1,CHMP2A,CIT,CKAP2,CKAP5,CKS2,CLIP3,CLSTN1,CLU,CNOT1,CNOT2,COA3,COL2A1,CORO2B,COX20,CRMP1,DAB1,DCP2,DCTN1,DCX,DPYSL3,DRAXIN,DYNC1H1,DYNLL1,ECT2,EFNB2,EIF3B,EIF3G,EIF3K,EIF4EBP1,…
GO:BP	multicellular organism development	GO:0007275	2.33255e-21	20.6322	5088	400	162	AGO2,ALCAM,APLP2,ARHGAP33,ASCL1,ASPM,ATF4,ATXN10,AUTS2,BABAM1,BMPR2,BTG1,CALR,CAMSAP2,CASP2,CCNB1,CCNB2,CCND1,CCND2,CDC20,CDH4,CDON,CELSR1,CENPF,CIT,CKB,CLSTN1,CLU,CNOT1,CNOT2,COL2A1,CRMP1,DAB1,DACH1,DBI,DCTN1,DCX,DDAH1,DMRT3,DMRTA2,DPYSL3,DRAXIN,ECT2,EDNRB,EFNB2,EIF4EBP1,ELAVL3,ELAVL4,EMX1,EMX2,ENC1,EOMES,ETL4,EXO1,FABP7,FAM210B,FLRT3,FN1,GATAD2A,GLI3,GPC1,GPM6A,GPM6B,GSTP1,HAX1,HES1,HES6,HMGA2,…
GO:BP	cellular macromolecule metabolic process	GO:0044260	2.33977e-21	20.6308	3162	400	122	AGO2,ASF1A,AUTS2,BABAM1,BMPR2,BRD8,BTG1,BZW2,CALR,CCNA2,CCT4,CCT5,CDC20,CDC27,CDT1,CHCHD1,CHMP2A,CLIP3,CLU,CNOT1,CNOT10,CNOT2,COA3,COL2A1,CUL1,DACH1,DBI,DCP2,DTL,EIF1B,EIF3B,EIF3G,EIF3K,EIF4EBP1,EIF4G3,ELAVL4,ENC1,EOMES,EXO1,FAM168A,FAM98B,FBL,FOXM1,GMNN,GPC1,GRB10,HMGA2,HMGB2,HS6ST2,HSPBP1,HSPD1,IGFBP5,ITM2B,JKAMP,JUN,LONP1,MAD2L2,MCM6,MIB1,MRPL17,MRPL30,MRPL51,MRPL57,NDUFA7,NFIB,NGDN,NOLC1,NTAN…
GO:BP	cellular component organization	GO:0016043	4.11819e-21	20.3853	7478	400	205	AGO2,ALCAM,APLP2,ARHGAP33,ARL6IP1,ASF1A,ASPM,ATXN10,AUTS2,AZIN1,BABAM1,BIRC5,BMPR2,BNIP3L,BRD8,CALR,CAMSAP2,CASP2,CASQ1,CCNB1,CCNB2,CCT4,CCT5,CD63,CDC20,CDC27,CDCA2,CDCA8,CDH4,CDT1,CELSR1,CENPA,CENPE,CEP55,CEP57,CEP70,CFDP1,CHMP2A,CIT,CKAP2,CKAP5,CKS2,CLIP3,CLSTN1,CLU,CNOT1,CNOT2,COA3,COL2A1,CORO2B,COX20,CRMP1,DAB1,DCP2,DCTN1,DCX,DPYSL3,DRAXIN,DYNC1H1,DYNLL1,ECT2,EFNB2,EIF3B,EIF3G,EIF3K,EIF4EBP1,…
GO:BP	regulation of biological process	GO:0050789	4.13573e-21	20.3834	13379	400	295	AGO2,APLP2,ARHGAP33,ARHGAP5,ARHGEF39,ARL6IP1,ARPP19,ARRDC3,ASCL1,ASPM,ATF4,AUTS2,AZIN1,BABAM1,BIRC5,BMPR2,BNIP3L,BRD8,BTG1,BZW2,CALR,CAMSAP2,CASP2,CASQ1,CCNA2,CCNB1,CCNB2,CCND1,CCND2,CCT4,CCT5,CD63,CDC20,CDC25C,CDC27,CDCA2,CDCA8,CDH4,CDKN3,CDON,CDT1,CELSR1,CENPE,CENPF,CENPQ,CEP55,CEP57,CEP70,CFDP1,CHMP2A,CIT,CKAP2,CKAP5,CKS2,CLIP3,CLSTN1,CLU,CNOT1,CNOT10,CNOT2,CNPY2,COA3,COL2A1,CORO2B,CRMP1,CTDSP…
GO:BP	cell cycle process	GO:0022402	4.08311e-20	19.389	1195	400	70	ARPP19,ASPM,AZIN1,BABAM1,BIRC5,CALR,CASP2,CCNA2,CCNB1,CCNB2,CCND1,CCND2,CDC20,CDC25C,CDC27,CDCA2,CDCA8,CDT1,CENPA,CENPE,CENPF,CENPQ,CEP55,CHMP2A,CIT,CKAP2,CKAP5,CKS2,CTDSP2,DACH1,DCTN1,DTL,DYNC1H1,ECT2,EIF4EBP1,FOXM1,GMNN,GPSM2,HMGA2,ID4,INSM1,KIF11,KIF23,KIF4,KNSTRN,LMNB1,MCM6,MDM1,MKI67,NCAPG,NDE1,NUF2,NUSAP1,PAX6,PHGDH,PRC1,RACGAP1,RAD51,RPS27L,SFRP1,SMC2,SMC4,SPC25,TACC3,TAOK1,TOP2A,TOPBP1,UB…
GO:BP	negative regulation of cellular process	GO:0048523	4.15689e-20	19.3812	5016	400	158	AGO2,ARL6IP1,ARPP19,ARRDC3,ASCL1,ASPM,ATF4,BABAM1,BIRC5,BMPR2,BNIP3L,BTG1,CALR,CAMSAP2,CASP2,CASQ1,CCNB1,CCND1,CCND2,CD63,CDC20,CDCA8,CDT1,CENPF,CFDP1,CHMP2A,CIT,CKAP2,CLIP3,CLU,CNOT1,CNOT10,CNOT2,COL2A1,CORO2B,CRMP1,CTDSP2,DAB1,DACH1,DBI,DCP2,DDAH1,DEPDC1A,DPYSL3,DRAXIN,DTL,DYNLL1,EDNRB,EFNB2,EIF4EBP1,ELAVL4,ENC1,EOMES,F2R,FN1,FOXM1,FSTL1,G3BP1,GATAD2A,GLI3,GMNN,GPC1,GPM6B,GRB10,GSTP1,HAX1,HES1,…
GO:BP	cellular process	GO:0009987	4.51041e-20	19.3458	20933	400	379	AGO2,ALCAM,ALDOC,APLP2,APRT,ARHGAP33,ARHGAP5,ARHGEF39,ARL6IP1,ARPP19,ARRDC3,ASCL1,ASF1A,ASPM,ATF4,ATP6V0B,ATXN10,AUTS2,AZIN1,BABAM1,BIRC5,BMPR2,BNIP3L,BRD8,BTG1,BZW2,CALR,CAMSAP2,CASP2,CASQ1,CCNA2,CCNB1,CCNB2,CCND1,CCND2,CCT4,CCT5,CD63,CDC20,CDC25C,CDC27,CDCA2,CDCA3,CDCA8,CDH4,CDKN3,CDON,CDT1,CELSR1,CENPA,CENPE,CENPF,CENPQ,CEP55,CEP57,CEP70,CERS4,CFDP1,CHCHD1,CHMP2A,CIT,CKAP2,CKAP5,CKB,CKS2,CLIP3…
GO:BP	biological regulation	GO:0065007	2.04591e-19	18.6891	14096	400	301	AGO2,APLP2,APRT,ARHGAP33,ARHGAP5,ARHGEF39,ARL6IP1,ARPP19,ARRDC3,ASCL1,ASPM,ATF4,AUTS2,AZIN1,BABAM1,BIRC5,BMPR2,BNIP3L,BRD8,BTG1,BZW2,CALR,CAMSAP2,CASP2,CASQ1,CCNA2,CCNB1,CCNB2,CCND1,CCND2,CCT4,CCT5,CD63,CDC20,CDC25C,CDC27,CDCA2,CDCA8,CDH4,CDKN3,CDON,CDT1,CELSR1,CENPE,CENPF,CENPQ,CEP55,CEP57,CEP70,CFDP1,CHMP2A,CIT,CKAP2,CKAP5,CKB,CKS2,CLIP3,CLSTN1,CLU,CNOT1,CNOT10,CNOT2,CNPY2,COA3,COL2A1,CORO2B,CR…
GO:BP	organonitrogen compound metabolic process	GO:1901564	2.19854e-19	18.6579	6554	400	185	AGO2,ALDOC,APLP2,APRT,ARL6IP1,ARPP19,ARRDC3,ATF4,AUTS2,AZIN1,BABAM1,BIRC5,BMPR2,BNIP3L,BRD8,BTG1,BZW2,CALR,CASP2,CCNA2,CCNB1,CCNB2,CCND1,CCND2,CDC20,CDC25C,CDC27,CDCA2,CDCA3,CDCA8,CDKN3,CDON,CENPE,CERS4,CHCHD1,CHMP2A,CIT,CKB,CKS2,CLIP3,CLU,CNOT1,CNOT10,CNOT2,COA3,COL2A1,CTDSP2,CUL1,DAB1,DAZAP2,DBI,DCP2,DDAH1,DDAH2,DTL,DUSP11,ECT2,EDNRB,EIF1B,EIF3B,EIF3G,EIF3K,EIF4EBP1,EIF4G3,ELAVL4,ENC1,EOMES,F2R…
GO:BP	regulation of nitrogen compound metabolic process	GO:0051171	1.47739e-18	17.8305	5829	400	170	AGO2,APLP2,ARL6IP1,ARPP19,ARRDC3,ASCL1,ATF4,AUTS2,AZIN1,BABAM1,BIRC5,BMPR2,BRD8,BZW2,CALR,CASP2,CCNA2,CCNB1,CCNB2,CCND1,CCND2,CCT4,CCT5,CDC20,CDCA2,CDCA8,CDON,CDT1,CENPE,CENPF,CKAP2,CKS2,CLIP3,CLU,CNOT1,CNOT10,CNOT2,COA3,CTDSP2,DAB1,DACH1,DAZAP2,DBI,DCP2,DDAH1,DDAH2,DEPDC1A,DMRT3,DMRTA2,DTL,DYNLL1,ECT2,EDNRB,EIF3B,EIF3K,EIF4EBP1,ELAVL4,EMX1,EMX2,ENC1,EOMES,F2R,FAM168A,FGFR3,FN1,FOXM1,GATAD2A,GLI3…
GO:BP	positive regulation of nitrogen compound metabolic process	GO:0051173	1.91562e-18	17.7177	3232	400	118	AGO2,ARRDC3,ASCL1,ATF4,AUTS2,BABAM1,BIRC5,BMPR2,BRD8,CASP2,CCNA2,CCNB1,CCND1,CCND2,CCT4,CCT5,CDC20,CDCA2,CDCA8,CDON,CDT1,CENPE,CKAP2,CKS2,CLIP3,CLU,CNOT1,CNOT2,COA3,DAB1,DAZAP2,DCP2,DDAH1,DDAH2,DTL,ECT2,EDNRB,EOMES,F2R,FAM168A,FGFR3,FN1,FOXM1,GATAD2A,GLI3,HAX1,HES1,HMGA2,HMGB2,HSPBP1,HSPD1,ID4,IQGAP1,ITGA6,JUN,LHX2,LRP8,MAD2L2,MDK,MED21,MED27,MEIS2,MLLT3,MMD2,MYCBP2,NCOA2,NDUFC2,NEUROD2,NEUROD6,N…
GO:BP	regulation of developmental process	GO:0050793	4.18127e-18	17.3787	2724	400	106	AGO2,ARHGAP33,ASCL1,ASPM,ATF4,BMPR2,BTG1,CALR,CAMSAP2,CCNB1,CCND1,CCND2,CDC20,CDH4,CDON,CELSR1,CENPF,CFDP1,CLSTN1,CLU,CNOT1,CNOT2,DAB1,DCX,DDAH1,DMRT3,DMRTA2,DRAXIN,ECT2,EDNRB,EFNB2,ELAVL4,FAM210B,FLRT3,FMNL2,FN1,GATAD2A,GLI3,GPC1,GPM6B,HAX1,HES1,HES6,HMGA2,HMGB2,ID4,IGFBP5,INSM1,IQGAP1,ITSN1,JUN,LHX2,LPAR1,LRP8,LRRN1,LTBP3,MAD2L2,MDK,MEGF10,MEIS2,MIB1,MLLT3,MMD2,NCOA2,NEUROD2,NFIB,NOTCH2,NR2E1,N…
GO:BP	biosynthetic process	GO:0009058	7.17225e-18	17.1443	5968	400	171	AGO2,ALDOC,APRT,ARPP19,ASCL1,ATF4,AUTS2,AZIN1,BIRC5,BMPR2,BRD8,BZW2,CALR,CCNA2,CCND1,CCT4,CCT5,CDON,CENPF,CERS4,CHCHD1,CKAP2,CKB,CKS2,CLIP3,CLU,CNOT1,CNOT10,CNOT2,COA3,COQ2,DACH1,DBI,DCP2,DDAH1,DDAH2,DEPDC1A,DMRT3,DMRTA2,DTL,DYNLL1,EDNRB,EIF1B,EIF3B,EIF3G,EIF3K,EIF4EBP1,EIF4G3,ELAVL4,EMX1,EMX2,ENC1,EOMES,F2R,FN1,FOXM1,GATAD2A,GLI3,GMNN,GOT2,GRB10,GSTP1,HAX1,HES1,HES6,HMGA2,HMGB2,HS6ST2,HSPD1,ID4,…
GO:BP	regulation of cellular metabolic process	GO:0031323	7.43916e-18	17.1285	5698	400	166	AGO2,APLP2,ARPP19,ASCL1,ATF4,AUTS2,BABAM1,BIRC5,BMPR2,BNIP3L,BRD8,BZW2,CALR,CCNA2,CCNB1,CCNB2,CCND1,CCND2,CCT4,CCT5,CDC20,CDCA2,CDCA8,CDON,CDT1,CENPE,CENPF,CKAP2,CKS2,CLIP3,CLU,CNOT1,CNOT10,CNOT2,COA3,CTDSP2,DAB1,DACH1,DAZAP2,DBI,DCP2,DDAH1,DDAH2,DEPDC1A,DMRT3,DMRTA2,DYNLL1,ECT2,EDNRB,EIF3B,EIF3K,EIF4EBP1,ELAVL4,EMX1,EMX2,ENC1,EOMES,F2R,FAM168A,FGFR3,FN1,FOXM1,GATAD2A,GLI3,GMNN,GRB10,GSTP1,HAX1,H…
GO:BP	organelle organization	GO:0006996	1.0167e-17	16.9928	3438	400	121	ARL6IP1,ASPM,ATXN10,AUTS2,AZIN1,BIRC5,BNIP3L,CALR,CAMSAP2,CASP2,CASQ1,CCNB1,CCNB2,CCT4,CCT5,CDC20,CDC27,CDCA2,CDCA8,CDT1,CELSR1,CENPA,CENPE,CEP57,CEP70,CHMP2A,CIT,CKAP2,CKAP5,CKS2,CLIP3,CNOT1,CNOT2,COA3,CORO2B,COX20,CRMP1,DCP2,DCTN1,DCX,DPYSL3,DYNC1H1,DYNLL1,ECT2,FMNL2,G3BP1,GPM6B,GPSM2,HAX1,HMGA2,HMGB2,HSPD1,IQGAP1,JUN,KIF11,KIF23,KIF4,KNSTRN,LMNB1,LONP1,LPAR1,MAD2L2,MAP1LC3B,MCM6,MDK,MDM1,MKI67…
GO:BP	protein metabolic process	GO:0019538	1.05598e-17	16.9763	5555	400	163	AGO2,APLP2,ARL6IP1,ARPP19,ARRDC3,AUTS2,AZIN1,BABAM1,BIRC5,BMPR2,BNIP3L,BRD8,BTG1,BZW2,CALR,CASP2,CCNA2,CCNB1,CCNB2,CCND1,CCND2,CDC20,CDC25C,CDC27,CDCA2,CDCA3,CDCA8,CDKN3,CDON,CENPE,CHCHD1,CHMP2A,CIT,CKS2,CLIP3,CLU,CNOT1,CNOT10,CNOT2,COA3,COL2A1,CTDSP2,CUL1,DAB1,DAZAP2,DBI,DCP2,DDAH1,DTL,DUSP11,ECT2,EDNRB,EIF1B,EIF3B,EIF3G,EIF3K,EIF4EBP1,EIF4G3,ELAVL4,ENC1,EOMES,F2R,FAM98B,FBL,FGFR3,FN1,GATAD2A,GL…
GO:BP	positive regulation of metabolic process	GO:0009893	1.33115e-17	16.8758	3976	400	132	AGO2,ARPP19,ARRDC3,ASCL1,ATF4,AUTS2,BABAM1,BIRC5,BMPR2,BNIP3L,BRD8,CALR,CASP2,CCNA2,CCNB1,CCND1,CCND2,CCT4,CCT5,CDC20,CDCA2,CDCA8,CDON,CDT1,CENPE,CKAP2,CKS2,CLIP3,CLU,CNOT1,CNOT2,COA3,DAB1,DAZAP2,DBI,DCP2,DDAH1,DDAH2,DTL,DYNC1H1,ECT2,EDNRB,ELAVL4,EOMES,F2R,FAM168A,FAM98B,FGFR3,FN1,FOXM1,G3BP1,GATAD2A,GLI3,GRB10,GSTP1,HAX1,HES1,HMGA2,HMGB2,HSPBP1,HSPD1,ID4,IQGAP1,ITGA6,ITSN1,JUN,KIF1B,LHX2,LRP8,MA…
GO:BP	cell differentiation	GO:0030154	2.3292e-17	16.6328	4652	400	145	AGO2,ALCAM,ALDOC,APLP2,ARHGAP33,ASCL1,ASF1A,ASPM,ATF4,ATXN10,AUTS2,BMPR2,BTG1,CALR,CAMSAP2,CASP2,CASQ1,CCNB1,CCND1,CCND2,CD63,CDC20,CDH4,CDON,CELSR1,CEP57,CLIP3,CLU,CNOT1,CNOT2,COL2A1,CRMP1,DAB1,DBI,DCX,DMRT3,DMRTA2,DPYSL3,DRAXIN,DYNLL1,ECT2,EDNRB,EFNB2,ELAVL3,ELAVL4,EMX1,EMX2,ENC1,EOMES,FABP7,FAM210B,FLRT3,FN1,FSTL1,GATAD2A,GLI3,GPC1,GPM6A,GPM6B,GSTP1,HAX1,HES1,HES6,HMGA2,HMGB2,ID4,IGFBP5,ILDR2,…
GO:BP	cellular nitrogen compound biosynthetic process	GO:0044271	2.48869e-17	16.604	4861	400	149	AGO2,APRT,ASCL1,ATF4,AUTS2,AZIN1,BIRC5,BMPR2,BRD8,BZW2,CALR,CCNA2,CCND1,CCT4,CCT5,CDON,CENPF,CERS4,CHCHD1,CKAP2,CKS2,CLU,CNOT1,CNOT10,CNOT2,COA3,DACH1,DCP2,DDAH1,DDAH2,DEPDC1A,DMRT3,DMRTA2,DTL,DYNLL1,EDNRB,EIF1B,EIF3B,EIF3G,EIF3K,EIF4EBP1,EIF4G3,ELAVL4,EMX1,EMX2,ENC1,EOMES,F2R,FOXM1,GATAD2A,GLI3,GMNN,HAX1,HES1,HES6,HMGA2,HMGB2,ID4,IGFBP5,INSM1,ITGA6,JUN,LHX2,LRP8,MAD2L2,MDK,MED21,MED27,MEIS2,MLLT…
GO:BP	cellular biosynthetic process	GO:0044249	3.81392e-17	16.4186	5786	400	166	AGO2,APRT,ARPP19,ASCL1,ATF4,AUTS2,AZIN1,BIRC5,BMPR2,BRD8,BZW2,CALR,CCNA2,CCND1,CCT4,CCT5,CDON,CENPF,CERS4,CHCHD1,CKAP2,CKS2,CLIP3,CLU,CNOT1,CNOT10,CNOT2,COA3,COQ2,DACH1,DBI,DCP2,DDAH1,DDAH2,DEPDC1A,DMRT3,DMRTA2,DTL,DYNLL1,EDNRB,EIF1B,EIF3B,EIF3G,EIF3K,EIF4EBP1,EIF4G3,ELAVL4,EMX1,EMX2,ENC1,EOMES,F2R,FOXM1,GATAD2A,GLI3,GMNN,GOT2,GRB10,GSTP1,HAX1,HES1,HES6,HMGA2,HMGB2,HS6ST2,ID4,IGFBP5,INSM1,ITGA6,I…
GO:BP	neuron development	GO:0048666	4.01472e-17	16.3963	1245	400	67	ALCAM,APLP2,ARHGAP33,ASCL1,ATXN10,AUTS2,BMPR2,CAMSAP2,CDC20,CDH4,CLU,CRMP1,DAB1,DCX,DPYSL3,DRAXIN,EDNRB,EFNB2,ELAVL4,EMX1,ENC1,FLRT3,FN1,GLI3,GPM6A,GPM6B,HES1,INSM1,IQGAP1,ITGA6,ITSN1,JUN,LGALS1,LHX2,LPAR1,LRP8,MDK,MIAT,MPDZ,MYCBP2,NEUROD2,NFIB,NR2E1,NRCAM,NREP,PAK3,PAX6,PHGDH,PIAS2,PLXNA2,POU3F2,PPP1R9A,PTN,SEMA5A,SFRP1,SLC1A3,SOX1,SRGAP2,TAOK1,TRAK1,TRIOBP,TUBB3,VANGL2,VIM,WNT7B,ZBTB18,ZEB2
GO:BP	cellular developmental process	GO:0048869	4.47248e-17	16.3495	4684	400	145	AGO2,ALCAM,ALDOC,APLP2,ARHGAP33,ASCL1,ASF1A,ASPM,ATF4,ATXN10,AUTS2,BMPR2,BTG1,CALR,CAMSAP2,CASP2,CASQ1,CCNB1,CCND1,CCND2,CD63,CDC20,CDH4,CDON,CELSR1,CEP57,CLIP3,CLU,CNOT1,CNOT2,COL2A1,CRMP1,DAB1,DBI,DCX,DMRT3,DMRTA2,DPYSL3,DRAXIN,DYNLL1,ECT2,EDNRB,EFNB2,ELAVL3,ELAVL4,EMX1,EMX2,ENC1,EOMES,FABP7,FAM210B,FLRT3,FN1,FSTL1,GATAD2A,GLI3,GPC1,GPM6A,GPM6B,GSTP1,HAX1,HES1,HES6,HMGA2,HMGB2,ID4,IGFBP5,ILDR2,…
GO:BP	positive regulation of cellular metabolic process	GO:0031325	8.2359e-17	16.0843	3198	400	114	AGO2,ARPP19,ASCL1,ATF4,AUTS2,BABAM1,BIRC5,BMPR2,BNIP3L,BRD8,CCNA2,CCNB1,CCND1,CCND2,CCT4,CCT5,CDC20,CDCA2,CDCA8,CDON,CDT1,CENPE,CKAP2,CKS2,CLIP3,CLU,CNOT1,CNOT2,COA3,DAB1,DAZAP2,DCP2,DDAH1,DDAH2,ECT2,EDNRB,EOMES,F2R,FAM168A,FGFR3,FOXM1,GATAD2A,GLI3,GRB10,GSTP1,HAX1,HES1,HMGA2,HMGB2,HSPBP1,ID4,IQGAP1,ITGA6,ITSN1,JUN,LHX2,LRP8,MAD2L2,MDK,MED21,MED27,MEIS2,MLLT3,MMD2,NCOA2,NDUFC2,NEUROD2,NEUROD6,NFI…
GO:BP	organic substance biosynthetic process	GO:1901576	1.4579e-16	15.8363	5860	400	166	AGO2,ALDOC,APRT,ARPP19,ASCL1,ATF4,AUTS2,AZIN1,BIRC5,BMPR2,BRD8,BZW2,CALR,CCNA2,CCND1,CCT4,CCT5,CDON,CENPF,CERS4,CHCHD1,CKAP2,CKB,CKS2,CLIP3,CLU,CNOT1,CNOT10,CNOT2,COA3,COQ2,DACH1,DBI,DCP2,DEPDC1A,DMRT3,DMRTA2,DTL,EDNRB,EIF1B,EIF3B,EIF3G,EIF3K,EIF4EBP1,EIF4G3,ELAVL4,EMX1,EMX2,ENC1,EOMES,F2R,FOXM1,GATAD2A,GLI3,GMNN,GOT2,GRB10,GSTP1,HAX1,HES1,HES6,HMGA2,HMGB2,HS6ST2,ID4,IGFBP5,INSM1,ITGA6,ITM2B,JUN,…
GO:BP	regulation of primary metabolic process	GO:0080090	2.81358e-16	15.5507	6007	400	168	AGO2,APLP2,ARL6IP1,ARPP19,ARRDC3,ASCL1,ATF4,AUTS2,AZIN1,BABAM1,BIRC5,BMPR2,BRD8,BZW2,CALR,CASP2,CCNA2,CCNB1,CCNB2,CCND1,CCND2,CCT4,CCT5,CDC20,CDCA2,CDCA8,CDON,CDT1,CENPE,CENPF,CKAP2,CKS2,CLIP3,CLU,CNOT1,CNOT10,CNOT2,COA3,CTDSP2,DAB1,DACH1,DAZAP2,DBI,DCP2,DEPDC1A,DMRT3,DMRTA2,DTL,ECT2,EDNRB,EIF3B,EIF3K,EIF4EBP1,ELAVL4,EMX1,EMX2,ENC1,EOMES,F2R,FAM168A,FGFR3,FN1,FOXM1,GATAD2A,GLI3,GMNN,GRB10,GSTP1,H…
GO:BP	positive regulation of developmental process	GO:0051094	3.50171e-16	15.4557	1480	400	72	AGO2,ASCL1,ASPM,ATF4,BMPR2,BTG1,CALR,CCNB1,CCND1,CCND2,CDC20,CDH4,CDON,CLSTN1,CLU,DAB1,DCX,DDAH1,DMRTA2,ECT2,EFNB2,ELAVL4,FAM210B,FLRT3,FN1,GLI3,GPC1,GPM6B,HAX1,HES1,HMGA2,HMGB2,ID4,INSM1,IQGAP1,ITSN1,JUN,LPAR1,LRP8,LRRN1,LTBP3,MAD2L2,MDK,MMD2,NCOA2,NEUROD2,NOTCH2,NR2E1,P4HB,PAK3,PAX6,PIAS2,PLXNA2,POU3F2,PPP1CC,PPP1R9A,PTN,RIF1,SDCBP,SEMA5A,SFRP1,SORL1,SOX6,SP1,TFRC,TRAK1,TRIOBP,VIM,WNT7B,ZEB1,ZE…
GO:BP	regulation of cell cycle process	GO:0010564	4.01066e-16	15.3968	709	400	49	AZIN1,BABAM1,BIRC5,CALR,CASP2,CCNB1,CCND1,CCND2,CDC20,CDC25C,CDC27,CDCA2,CDCA8,CDT1,CENPE,CENPF,CHMP2A,CIT,CTDSP2,DACH1,DCTN1,DTL,DYNC1H1,ECT2,GPSM2,HMGA2,INSM1,KIF11,KIF23,KNSTRN,LMNB1,MDM1,MKI67,NCAPG,NUF2,NUSAP1,PRC1,RACGAP1,RAD51,RPS27L,SFRP1,SMC2,SMC4,SPC25,TAOK1,TOPBP1,UBE2C,ZFP36L1,ZWINT
GO:BP	macromolecule biosynthetic process	GO:0009059	8.97111e-16	15.0472	4836	400	145	AGO2,ASCL1,ATF4,AUTS2,BIRC5,BMPR2,BRD8,BZW2,CALR,CCNA2,CCND1,CCT4,CCT5,CDON,CENPF,CHCHD1,CKAP2,CKS2,CLIP3,CLU,CNOT1,CNOT10,CNOT2,COA3,DACH1,DBI,DCP2,DEPDC1A,DMRT3,DMRTA2,DTL,EDNRB,EIF1B,EIF3B,EIF3G,EIF3K,EIF4EBP1,EIF4G3,ELAVL4,EMX1,EMX2,ENC1,EOMES,F2R,FOXM1,GATAD2A,GLI3,GMNN,GRB10,GSTP1,HAX1,HES1,HES6,HMGA2,HMGB2,HS6ST2,ID4,IGFBP5,INSM1,ITGA6,ITM2B,JUN,LHX2,LRP8,MAD2L2,MDK,MED21,MED27,MEIS2,MLLT3…
GO:BP	negative regulation of biological process	GO:0048519	1.35012e-15	14.8696	6042	400	167	AGO2,APLP2,ARL6IP1,ARPP19,ARRDC3,ASCL1,ASPM,ATF4,AZIN1,BABAM1,BIRC5,BMPR2,BNIP3L,BTG1,CALR,CAMSAP2,CASP2,CASQ1,CCNB1,CCND1,CCND2,CD63,CDC20,CDCA8,CDT1,CENPF,CFDP1,CHMP2A,CIT,CKAP2,CLIP3,CLU,CNOT1,CNOT10,CNOT2,CNPY2,COL2A1,CORO2B,CRMP1,CTDSP2,DAB1,DACH1,DBI,DCP2,DDAH1,DEPDC1A,DPYSL3,DRAXIN,DTL,DYNLL1,EDNRB,EFNB2,EIF4EBP1,ELAVL4,ENC1,EOMES,F2R,FABP7,FN1,FOXM1,FSTL1,G3BP1,GATAD2A,GLI3,GMNN,GPC1,GPM6…
GO:BP	regulation of protein metabolic process	GO:0051246	1.4056e-15	14.8521	2631	400	99	AGO2,APLP2,ARL6IP1,ARPP19,ARRDC3,AUTS2,AZIN1,BIRC5,BMPR2,BZW2,CALR,CASP2,CCNA2,CCNB1,CCNB2,CCND1,CCND2,CDC20,CDCA2,CDCA8,CDON,CENPE,CKS2,CLIP3,CLU,CNOT1,CNOT10,CNOT2,COA3,CTDSP2,DAB1,DAZAP2,DBI,DCP2,DTL,ECT2,EDNRB,EIF3B,EIF3K,EIF4EBP1,ELAVL4,ENC1,F2R,FGFR3,FN1,GSTP1,HAX1,HES1,HMGA2,HSPBP1,HSPD1,IGFBP5,INSM1,IQGAP1,ITM2B,JUN,LRP8,MAD2L2,MMD2,MYCBP2,NGDN,NOLC1,PAIP2,PAX6,PBK,PLCE1,PPP1R9A,PRKAR2A,P…
GO:BP	positive regulation of macromolecule metabolic process	GO:0010604	1.59483e-15	14.7973	3657	400	121	AGO2,ARRDC3,ASCL1,ATF4,AUTS2,BABAM1,BIRC5,BMPR2,BRD8,CALR,CASP2,CCNA2,CCNB1,CCND1,CCND2,CCT4,CCT5,CDC20,CDCA2,CDCA8,CDON,CDT1,CENPE,CKAP2,CKS2,CLIP3,CLU,CNOT1,CNOT2,COA3,DAB1,DAZAP2,DCP2,DTL,ECT2,EDNRB,ELAVL4,EOMES,F2R,FAM168A,FAM98B,FGFR3,FN1,FOXM1,G3BP1,GATAD2A,GLI3,HAX1,HES1,HMGA2,HMGB2,HSPBP1,HSPD1,ID4,IQGAP1,ITGA6,JUN,KIF1B,LHX2,LRP8,MAD2L2,MDK,MED21,MED27,MEIS2,MLLT3,MMD2,MYCBP2,NCOA2,NEURO…
GO:BP	animal organ development	GO:0048513	2.50073e-15	14.6019	3824	400	124	APLP2,APRT,ARHGAP5,ARRDC3,ASCL1,ASPM,ATF4,BABAM1,BMPR2,CALR,CASP2,CASQ1,CCNA2,CCNB1,CCNB2,CCND1,CCND2,CDON,CELSR1,CENPF,CIT,CKB,CLU,COL2A1,CUL1,DAB1,DBI,DCTN1,DCX,DMRT3,DMRTA2,DRAXIN,EDNRB,EFNB2,EIF4EBP1,ELAVL4,EMX1,EMX2,EOMES,FABP7,FAM210B,FLRT3,FN1,GLI3,GMNN,GPC1,GPM6A,GPM6B,GSTP1,HAX1,HES1,HMGA2,HMGB2,ID4,IGFBP5,ILDR2,INSM1,IQGAP1,ITGA6,JUN,LGALS1,LHX2,LPAR1,LRP8,LTBP3,LY6E,MAD2L2,MDK,MDM1,MEG…
GO:BP	neuron projection development	GO:0031175	7.1695e-15	14.1445	1088	400	59	ALCAM,APLP2,ARHGAP33,ATXN10,AUTS2,BMPR2,CAMSAP2,CDC20,CDH4,CLU,CRMP1,DAB1,DCX,DPYSL3,DRAXIN,EFNB2,ELAVL4,EMX1,ENC1,FLRT3,FN1,GLI3,GPM6A,GPM6B,HES1,IQGAP1,ITGA6,ITSN1,JUN,LGALS1,LHX2,LPAR1,LRP8,MDK,MPDZ,MYCBP2,NFIB,NR2E1,NRCAM,NREP,PAK3,PAX6,PHGDH,PIAS2,PLXNA2,POU3F2,PPP1R9A,PTN,SEMA5A,SFRP1,SRGAP2,TAOK1,TRAK1,TRIOBP,TUBB3,VANGL2,VIM,WNT7B,ZEB2
GO:BP	central nervous system development	GO:0007417	2.1939e-14	13.6588	1045	400	57	APLP2,ASCL1,ASPM,CASP2,CDON,CENPF,CKB,CLU,COL2A1,DAB1,DBI,DCTN1,DCX,DMRT3,DMRTA2,DRAXIN,ELAVL4,EMX1,EMX2,EOMES,FABP7,GLI3,GSTP1,HES1,HMGA2,ID4,LHX2,LPAR1,LRP8,MDK,MEIS2,MYCBP2,NDE1,NEUROD2,NEUROD6,NFIB,NOTCH2,NR2E1,NRCAM,PAX6,PCDH19,PHGDH,PLXNA2,POU3F2,PTN,SEMA5A,SFRP1,SLC1A2,SOX1,SOX6,SRGAP2,SUZ12,VIM,WNT7B,ZBTB18,ZEB1,ZEB2
GO:BP	regulation of metabolic process	GO:0019222	2.5489e-14	13.5936	7368	400	187	AGO2,APLP2,ARL6IP1,ARPP19,ARRDC3,ASCL1,ATF4,AUTS2,AZIN1,BABAM1,BIRC5,BMPR2,BNIP3L,BRD8,BZW2,CALR,CASP2,CCNA2,CCNB1,CCNB2,CCND1,CCND2,CCT4,CCT5,CDC20,CDCA2,CDCA8,CDON,CDT1,CENPE,CENPF,CKAP2,CKS2,CLIP3,CLU,CNOT1,CNOT10,CNOT2,CNPY2,COA3,COL2A1,CTDSP2,DAB1,DACH1,DAZAP2,DBI,DCP2,DDAH1,DDAH2,DEPDC1A,DMRT3,DMRTA2,DTL,DYNC1H1,DYNLL1,ECT2,EDNRB,EIF3B,EIF3K,EIF4EBP1,ELAVL4,EMX1,EMX2,ENC1,EOMES,F2R,FAM168A,…
GO:BP	cell development	GO:0048468	3.90355e-14	13.4085	2449	400	92	ALCAM,APLP2,ARHGAP33,ASCL1,ASPM,ATF4,ATXN10,AUTS2,BMPR2,CALR,CAMSAP2,CASP2,CASQ1,CCNB1,CDC20,CDH4,CEP57,CLU,CRMP1,DAB1,DCX,DMRTA2,DPYSL3,DRAXIN,DYNLL1,EDNRB,EFNB2,ELAVL4,EMX1,ENC1,FAM210B,FLRT3,FN1,GLI3,GPM6A,GPM6B,GSTP1,HES1,HES6,HMGA2,HMGB2,ID4,INSM1,IQGAP1,ITGA6,ITSN1,JUN,LGALS1,LHX2,LPAR1,LRP8,MDK,MEGF10,MIAT,MPDZ,MYCBP2,NEUROD2,NFIB,NOLC1,NOTCH2,NR2E1,NRCAM,NREP,P4HB,PAK3,PARVA,PAX6,PHGDH,PI…
GO:BP	cytoskeleton organization	GO:0007010	6.05644e-14	13.2178	1472	400	68	ASPM,AUTS2,AZIN1,BIRC5,CALR,CAMSAP2,CASQ1,CCNB1,CCNB2,CDC20,CDCA8,CELSR1,CENPA,CENPE,CEP57,CEP70,CHMP2A,CIT,CKAP2,CKAP5,CLIP3,CORO2B,CRMP1,DCTN1,DCX,DPYSL3,DYNC1H1,ECT2,FMNL2,GPM6B,GPSM2,HAX1,IQGAP1,KIF11,KIF23,KIF4,KNSTRN,LPAR1,MAD2L2,MDK,MDM1,MYCBP2,NDE1,NISCH,NOTCH2,NUF2,NUSAP1,PAK3,PARVA,PAX6,PPP1R9A,PRC1,RACGAP1,SDCBP,SFRP1,SPC25,SRGAP2,TACC3,TAOK1,TRIM27,TRIOBP,TUBA1A,TUBA1C,TUBB3,TUBB4B,VA…
GO:BP	forebrain development	GO:0030900	7.188e-14	13.1434	428	400	36	APLP2,ASCL1,ASPM,CDON,DAB1,DBI,DCX,DMRTA2,DRAXIN,ELAVL4,EMX1,EMX2,EOMES,FABP7,GLI3,HES1,HMGA2,ID4,LHX2,LPAR1,LRP8,MDK,NDE1,NEUROD6,NFIB,NR2E1,PAX6,POU3F2,SEMA5A,SLC1A2,SOX1,SRGAP2,WNT7B,ZBTB18,ZEB1,ZEB2
GO:BP	regulation of macromolecule metabolic process	GO:0060255	8.2522e-14	13.0834	6862	400	177	AGO2,APLP2,ARL6IP1,ARPP19,ARRDC3,ASCL1,ATF4,AUTS2,AZIN1,BABAM1,BIRC5,BMPR2,BRD8,BZW2,CALR,CASP2,CCNA2,CCNB1,CCNB2,CCND1,CCND2,CCT4,CCT5,CDC20,CDCA2,CDCA8,CDON,CDT1,CENPE,CENPF,CKAP2,CKS2,CLIP3,CLU,CNOT1,CNOT10,CNOT2,CNPY2,COA3,COL2A1,CTDSP2,DAB1,DACH1,DAZAP2,DBI,DCP2,DEPDC1A,DMRT3,DMRTA2,DTL,ECT2,EDNRB,EIF3B,EIF3K,EIF4EBP1,ELAVL4,EMX1,EMX2,ENC1,EOMES,F2R,FAM168A,FAM98B,FGFR3,FN1,FOXM1,G3BP1,GATAD…
GO:BP	regulation of mitotic cell cycle	GO:0007346	1.19598e-13	12.9223	488	400	38	ASCL1,BABAM1,BIRC5,BTG1,CASP2,CCNB1,CCND1,CCND2,CDC20,CDC25C,CDC27,CDCA2,CDCA8,CDT1,CENPE,CENPF,CKS2,CTDSP2,DTL,EIF4EBP1,GMNN,HES1,HMGA2,IQGAP1,LMNB1,MEIS2,MKI67,NUF2,NUSAP1,RPS27L,SDCBP,SPC25,TAOK1,TOPBP1,TTC28,UBE2C,ZFP36L1,ZWINT
GO:BP	cell morphogenesis	GO:0000902	1.33957e-13	12.873	1088	400	57	ALCAM,APLP2,ARHGAP33,ATF4,AUTS2,BMPR2,CALR,CDH4,CFDP1,CLU,CRMP1,DAB1,DCX,DRAXIN,ECT2,EFNB2,ELAVL4,EMX1,FLRT3,FMNL2,FN1,GLI3,GPM6A,HES1,IQGAP1,LHX2,LPAR1,LRP8,MDK,MYCBP2,NFIB,NR2E1,NRCAM,P4HB,PAK3,PARVA,PAX6,PIAS2,PLXNA2,POU3F2,PPP1R9A,PTN,SEMA5A,SFRP1,SLC1A3,SOX6,SPARC,SRGAP2,TAOK1,TRAK1,TRIOBP,TUBB3,VANGL2,VIM,WNT7B,ZEB2,ZRANB1
GO:BP	regulation of biosynthetic process	GO:0009889	2.10641e-13	12.6765	4245	400	128	AGO2,ARPP19,ASCL1,ATF4,AUTS2,BIRC5,BMPR2,BRD8,BZW2,CALR,CCNA2,CCND1,CCT4,CCT5,CDON,CENPF,CKAP2,CKS2,CLU,CNOT1,CNOT10,CNOT2,COA3,DACH1,DBI,DCP2,DDAH1,DDAH2,DEPDC1A,DMRT3,DMRTA2,DYNLL1,EDNRB,EIF3B,EIF3K,EIF4EBP1,ELAVL4,EMX1,EMX2,ENC1,EOMES,F2R,FN1,FOXM1,GATAD2A,GLI3,GMNN,GRB10,GSTP1,HAX1,HES1,HES6,HMGA2,HMGB2,HSPD1,ID4,IGFBP5,INSM1,ITGA6,ITM2B,JUN,LHX2,LRP8,MAD2L2,MDK,MED21,MED27,MEIS2,MLLT3,NCOA2,…
GO:BP	regulation of organelle organization	GO:0033043	3.25548e-13	12.4874	1182	400	59	ARL6IP1,BIRC5,BNIP3L,CALR,CAMSAP2,CCNB1,CCT4,CCT5,CDC20,CDC27,CDCA2,CDCA8,CDT1,CELSR1,CENPE,CEP70,CHMP2A,CIT,CKAP2,CKAP5,CLIP3,CNOT1,CNOT2,CORO2B,DCP2,DCTN1,DYNC1H1,DYNLL1,ECT2,G3BP1,GPM6B,GPSM2,HAX1,IQGAP1,LPAR1,MDK,MDM1,MKI67,MYCBP2,NCAPG,NOTCH2,NUF2,NUSAP1,PAK3,PPP1R9A,SDCBP,SLC25A5,SMC2,SMC4,SMG5,SPC25,TAOK1,TFRC,TOP2A,TRIM27,UBE2C,VANGL2,ZEB2,ZWINT
GO:BP	anatomical structure morphogenesis	GO:0009653	7.30312e-13	12.1365	2794	400	97	AGO2,ALCAM,APLP2,ARHGAP33,ATF4,AUTS2,BMPR2,BTG1,CALR,CASQ1,CDH4,CDON,CELSR1,CFDP1,CLU,CNOT1,CNOT2,COL2A1,CRMP1,CUL1,DAB1,DCX,DDAH1,DMRT3,DRAXIN,ECT2,EFNB2,ELAVL4,EMX1,EMX2,EOMES,FLRT3,FMNL2,FN1,GATAD2A,GLI3,GMNN,GPC1,GPM6A,HES1,HMGA2,ID4,IGFBP5,IQGAP1,ITGA6,JUN,LHX2,LPAR1,LRP8,LTBP3,LY6E,MDK,MEIS2,MFGE8,MIAT,MIB1,MKI67,MLLT3,MYCBP2,NFIB,NOLC1,NOTCH2,NR2E1,NRCAM,NUP50,P4HB,PAK3,PARVA,PAX6,PIAS2,PL…
GO:BP	regulation of cellular biosynthetic process	GO:0031326	7.34618e-13	12.1339	4158	400	125	AGO2,ARPP19,ASCL1,ATF4,AUTS2,BIRC5,BMPR2,BRD8,BZW2,CALR,CCNA2,CCND1,CCT4,CCT5,CDON,CENPF,CKAP2,CKS2,CLU,CNOT1,CNOT10,CNOT2,COA3,DACH1,DBI,DCP2,DDAH1,DDAH2,DEPDC1A,DMRT3,DMRTA2,DYNLL1,EDNRB,EIF3B,EIF3K,EIF4EBP1,ELAVL4,EMX1,EMX2,ENC1,EOMES,F2R,FOXM1,GATAD2A,GLI3,GMNN,GRB10,HAX1,HES1,HES6,HMGA2,HMGB2,ID4,IGFBP5,INSM1,ITGA6,ITM2B,JUN,LHX2,LRP8,MAD2L2,MDK,MED21,MED27,MEIS2,MLLT3,NCOA2,NDUFC2,NEUROD2,N…
GO:BP	regulation of macromolecule biosynthetic process	GO:0010556	1.03623e-12	11.9845	3973	400	121	AGO2,ASCL1,ATF4,AUTS2,BIRC5,BMPR2,BRD8,BZW2,CALR,CCNA2,CCND1,CCT4,CCT5,CDON,CENPF,CKAP2,CKS2,CLU,CNOT1,CNOT10,CNOT2,COA3,DACH1,DBI,DCP2,DEPDC1A,DMRT3,DMRTA2,EDNRB,EIF3B,EIF3K,EIF4EBP1,ELAVL4,EMX1,EMX2,ENC1,EOMES,F2R,FOXM1,GATAD2A,GLI3,GMNN,GRB10,GSTP1,HAX1,HES1,HES6,HMGA2,HMGB2,ID4,IGFBP5,INSM1,ITGA6,ITM2B,JUN,LHX2,LRP8,MAD2L2,MDK,MED21,MED27,MEIS2,MLLT3,NCOA2,NEUROD2,NEUROD6,NFIB,NGDN,NOLC1,NOTC…
GO:BP	cell population proliferation	GO:0008283	2.73652e-12	11.5628	2131	400	81	ASCL1,ASPM,AZIN1,BABAM1,BIRC5,BMPR2,BTG1,CALR,CCNA2,CCNB1,CCND1,CCND2,CDC20,CDON,CFDP1,CKS2,CLU,CUL1,DACH1,DBI,DDAH1,DMRTA2,EDNRB,EFNB2,EMX1,EMX2,F2R,FABP7,FAM98B,FGFR3,FN1,FOXM1,GLI3,GSTP1,HES1,HMGA2,HMGB2,HSPD1,ID4,IGFBP5,INSM1,JUN,LHX2,LTBP3,MDK,MEGF10,MEIS2,MKI67,NDE1,NDRG2,NFIB,NOLC1,NOTCH2,NR2E1,PAX6,POU3F2,PPP1CC,PRC1,PRDX2,PRNP,PTN,RACGAP1,RPA1,RPS15A,RPS3A1,RPS9,SDCBP,SFRP1,SLC25A5,SORL1…
GO:BP	head development	GO:0060322	3.61809e-12	11.4415	822	400	47	APLP2,ASCL1,ASPM,CASP2,CDON,CENPF,CKB,COL2A1,DAB1,DBI,DCX,DMRTA2,DRAXIN,ELAVL4,EMX1,EMX2,EOMES,FABP7,FLRT3,GLI3,HES1,HMGA2,ID4,LHX2,LPAR1,LRP8,MDK,MEIS2,NDE1,NEUROD2,NEUROD6,NFIB,NR2E1,PAX6,PCDH19,PLXNA2,POU3F2,SEMA5A,SFRP1,SLC1A2,SOX1,SOX6,SRGAP2,WNT7B,ZBTB18,ZEB1,ZEB2
GO:BP	positive regulation of cell population proliferation	GO:0008284	3.6609e-12	11.4364	1064	400	54	ASCL1,ASPM,AZIN1,BMPR2,CALR,CCNA2,CCNB1,CCND1,CCND2,CDC20,CDON,CLU,DMRTA2,EDNRB,EFNB2,F2R,FAM98B,FGFR3,FN1,FOXM1,GLI3,HES1,HMGA2,HMGB2,ID4,IGFBP5,INSM1,JUN,LHX2,LTBP3,MDK,MEGF10,MEIS2,NOLC1,NOTCH2,NR2E1,PAX6,POU3F2,PPP1CC,PRC1,PTN,RPA1,RPS15A,RPS3A1,RPS9,SDCBP,SFRP1,SLC25A5,SP1,SUZ12,TFRC,VIM,WDR77,WNT7B
GO:BP	peptide metabolic process	GO:0006518	4.81206e-12	11.3177	930	400	50	AGO2,BZW2,CALR,CHCHD1,CLU,CNOT1,CNOT10,CNOT2,COA3,DCP2,EIF1B,EIF3B,EIF3G,EIF3K,EIF4EBP1,EIF4G3,ELAVL4,ENC1,GSTP1,IGFBP5,MRPL17,MRPL30,MRPL51,MRPL57,NDUFA7,NGDN,NOLC1,PAIP2,PRNP,PTCD3,RPL5,RPLP1,RPS11,RPS12,RPS15A,RPS17,RPS27L,RPS3A1,RPS4X,RPS9,RPSA,RTN1,SLC1A2,SORL1,SP1,TYMS,VIM,ZC3H15,ZFP36L1,ZFP706
GO:BP	telencephalon development	GO:0021537	7.5241e-12	11.1235	289	400	28	ASCL1,ASPM,CDON,DAB1,DBI,DCX,DMRTA2,DRAXIN,EMX1,EMX2,EOMES,GLI3,HES1,ID4,LHX2,LPAR1,LRP8,MDK,NDE1,NEUROD6,NFIB,NR2E1,PAX6,POU3F2,SLC1A2,SRGAP2,ZBTB18,ZEB2
GO:BP	brain development	GO:0007420	7.55274e-12	11.1219	772	400	45	APLP2,ASCL1,ASPM,CASP2,CDON,CENPF,CKB,DAB1,DBI,DCX,DMRTA2,DRAXIN,ELAVL4,EMX1,EMX2,EOMES,FABP7,GLI3,HES1,HMGA2,ID4,LHX2,LPAR1,LRP8,MDK,MEIS2,NDE1,NEUROD2,NEUROD6,NFIB,NR2E1,PAX6,PCDH19,PLXNA2,POU3F2,SEMA5A,SFRP1,SLC1A2,SOX1,SOX6,SRGAP2,WNT7B,ZBTB18,ZEB1,ZEB2
GO:BP	mitotic cell cycle phase transition	GO:0044772	8.10159e-12	11.0914	442	400	34	ARPP19,BABAM1,BIRC5,CASP2,CCNA2,CCNB1,CCNB2,CCND1,CCND2,CDC20,CDC25C,CDC27,CDCA8,CDT1,CENPE,CENPF,CHMP2A,CIT,CKS2,CTDSP2,DTL,EIF4EBP1,FOXM1,HMGA2,ID4,LMNB1,NUF2,RPS27L,SPC25,TAOK1,TOPBP1,UBE2C,ZFP36L1,ZWINT
GO:BP	cell projection organization	GO:0030030	1.31683e-11	10.8805	1640	400	68	ALCAM,APLP2,ARHGAP33,ATXN10,AUTS2,BMPR2,CAMSAP2,CDC20,CDH4,CEP70,CLU,CRMP1,DAB1,DCTN1,DCX,DPYSL3,DRAXIN,DYNLL1,EFNB2,ELAVL4,EMX1,ENC1,FLRT3,FN1,GLI3,GPM6A,GPM6B,HES1,IQGAP1,ITGA6,ITSN1,JUN,LGALS1,LHX2,LPAR1,LRP8,MDK,MPDZ,MYCBP2,NFIB,NR2E1,NRCAM,NREP,NUDCD3,PAK3,PARVA,PAX6,PHGDH,PIAS2,PLCE1,PLXNA2,POU3F2,PPP1R9A,PRNP,PTN,RAB8B,SEMA5A,SFRP1,SRGAP2,TAOK1,TRAK1,TRIOBP,TTYH1,TUBB3,VANGL2,VIM,WNT7B,ZEB2
GO:BP	cell morphogenesis involved in differentiation	GO:0000904	1.3812e-11	10.8597	785	400	45	ALCAM,APLP2,ARHGAP33,ATF4,AUTS2,BMPR2,CALR,CDH4,CRMP1,DAB1,DCX,DRAXIN,EFNB2,ELAVL4,FLRT3,FN1,GLI3,HES1,LHX2,LRP8,MDK,MYCBP2,NFIB,NR2E1,NRCAM,P4HB,PAK3,PARVA,PAX6,PIAS2,PLXNA2,POU3F2,PPP1R9A,PTN,SEMA5A,SFRP1,SLC1A3,SRGAP2,TRAK1,TRIOBP,TUBB3,VANGL2,VIM,WNT7B,ZEB2
GO:BP	plasma membrane bounded cell projection organization	GO:0120036	1.38503e-11	10.8585	1601	400	67	ALCAM,APLP2,ARHGAP33,ATXN10,AUTS2,BMPR2,CAMSAP2,CDC20,CDH4,CEP70,CLU,CRMP1,DAB1,DCTN1,DCX,DPYSL3,DRAXIN,DYNLL1,EFNB2,ELAVL4,EMX1,ENC1,FLRT3,FN1,GLI3,GPM6A,GPM6B,HES1,IQGAP1,ITGA6,ITSN1,JUN,LGALS1,LHX2,LPAR1,LRP8,MDK,MPDZ,MYCBP2,NFIB,NR2E1,NRCAM,NREP,NUDCD3,PAK3,PARVA,PAX6,PHGDH,PIAS2,PLCE1,PLXNA2,POU3F2,PPP1R9A,PRNP,PTN,SEMA5A,SFRP1,SRGAP2,TAOK1,TRAK1,TRIOBP,TTYH1,TUBB3,VANGL2,VIM,WNT7B,ZEB2
GO:BP	peptide biosynthetic process	GO:0043043	1.73332e-11	10.7611	757	400	44	AGO2,BZW2,CALR,CHCHD1,CNOT1,CNOT10,CNOT2,COA3,DCP2,EIF1B,EIF3B,EIF3G,EIF3K,EIF4EBP1,EIF4G3,ELAVL4,ENC1,IGFBP5,MRPL17,MRPL30,MRPL51,MRPL57,NDUFA7,NGDN,NOLC1,PAIP2,PTCD3,RPL5,RPLP1,RPS11,RPS12,RPS15A,RPS17,RPS27L,RPS3A1,RPS4X,RPS9,RPSA,SLC1A2,TYMS,VIM,ZC3H15,ZFP36L1,ZFP706
GO:BP	cell projection morphogenesis	GO:0048858	2.39708e-11	10.6203	699	400	42	ALCAM,APLP2,ARHGAP33,AUTS2,BMPR2,CDH4,CLU,CRMP1,DAB1,DCX,DRAXIN,EFNB2,ELAVL4,EMX1,FLRT3,FN1,GLI3,GPM6A,IQGAP1,LHX2,LRP8,MDK,MYCBP2,NFIB,NR2E1,NRCAM,PAK3,PAX6,PIAS2,PLXNA2,POU3F2,PPP1R9A,PTN,SEMA5A,SRGAP2,TAOK1,TRAK1,TUBB3,VANGL2,VIM,WNT7B,ZEB2
GO:BP	microtubule cytoskeleton organization involved in mitosis	GO:1902850	2.59957e-11	10.5851	154	400	21	BIRC5,CCNB1,CDC20,CDCA8,CENPA,CENPE,CHMP2A,DCTN1,DYNC1H1,GPSM2,KIF11,KIF23,KIF4,NDE1,NUF2,NUSAP1,PAX6,PRC1,RACGAP1,SPC25,TACC3
GO:BP	translation	GO:0006412	2.6026e-11	10.5846	733	400	43	AGO2,BZW2,CALR,CHCHD1,CNOT1,CNOT10,CNOT2,COA3,DCP2,EIF1B,EIF3B,EIF3G,EIF3K,EIF4EBP1,EIF4G3,ELAVL4,ENC1,IGFBP5,MRPL17,MRPL30,MRPL51,MRPL57,NDUFA7,NGDN,NOLC1,PAIP2,PTCD3,RPL5,RPLP1,RPS11,RPS12,RPS15A,RPS17,RPS27L,RPS3A1,RPS4X,RPS9,RPSA,TYMS,VIM,ZC3H15,ZFP36L1,ZFP706
GO:BP	positive regulation of cellular component organization	GO:0051130	2.91475e-11	10.5354	1156	400	55	AUTS2,BMPR2,CCT4,CCT5,CD63,CDC20,CDC27,CDH4,CDT1,CKAP5,CLIP3,CLSTN1,CLU,CNOT1,CNOT2,DCTN1,DCX,DPYSL3,DYNC1H1,DYNLL1,ELAVL4,ENC1,FLRT3,FN1,G3BP1,GPM6A,GPSM2,HAX1,IQGAP1,ITGA6,ITSN1,LPAR1,LRP8,LRRN1,MDK,MIB1,NCAPG,NEUROD2,NUSAP1,PAK3,PIAS2,PLCE1,PLXNA2,PPP1R9A,PTN,RAB8B,SDCBP,SEMA5A,SLC25A5,SMC2,SMC4,TFRC,TRAK1,TRIM27,ZEB2
GO:BP	gliogenesis	GO:0042063	3.25615e-11	10.4873	356	400	30	ASCL1,CLU,DAB1,DBI,DCX,EMX1,EOMES,FN1,GLI3,GPC1,GSTP1,HES1,HMGA2,ID4,LPAR1,LRP8,MDK,MIAT,NFIB,NR2E1,PAX6,PHGDH,POU3F2,PPP1CC,PTN,SOX1,SOX6,SRGAP2,SUZ12,VIM
GO:BP	positive regulation of cell cycle	GO:0045787	3.508e-11	10.4549	357	400	30	ASCL1,AZIN1,BIRC5,CALR,CCNB1,CCND1,CCND2,CDC25C,CDC27,CDCA8,CDT1,CIT,CKS2,DTL,DYNC1H1,ECT2,EIF4EBP1,GPSM2,HES1,KIF23,LMNB1,MEIS2,NCAPG,NR2E1,NUSAP1,RACGAP1,RPS15A,SMC2,SMC4,UBE2C
GO:BP	amide biosynthetic process	GO:0043604	3.71204e-11	10.4304	875	400	47	AGO2,BZW2,CALR,CERS4,CHCHD1,CNOT1,CNOT10,CNOT2,COA3,DCP2,EIF1B,EIF3B,EIF3G,EIF3K,EIF4EBP1,EIF4G3,ELAVL4,ENC1,IGFBP5,MRPL17,MRPL30,MRPL51,MRPL57,NDUFA7,NGDN,NOLC1,PAIP2,PDHA1,PTCD3,RPL5,RPLP1,RPS11,RPS12,RPS15A,RPS17,RPS27L,RPS3A1,RPS4X,RPS9,RPSA,SLC1A2,SPTSSA,TYMS,VIM,ZC3H15,ZFP36L1,ZFP706
GO:BP	neuron projection morphogenesis	GO:0048812	4.10109e-11	10.3871	678	400	41	ALCAM,APLP2,ARHGAP33,AUTS2,BMPR2,CDH4,CLU,CRMP1,DAB1,DCX,DRAXIN,EFNB2,ELAVL4,EMX1,FLRT3,FN1,GLI3,GPM6A,IQGAP1,LHX2,LRP8,MYCBP2,NFIB,NR2E1,NRCAM,PAK3,PAX6,PIAS2,PLXNA2,POU3F2,PPP1R9A,PTN,SEMA5A,SRGAP2,TAOK1,TRAK1,TUBB3,VANGL2,VIM,WNT7B,ZEB2
GO:BP	microtubule cytoskeleton organization	GO:0000226	4.23773e-11	10.3729	647	400	40	ASPM,AZIN1,BIRC5,CAMSAP2,CCNB1,CCNB2,CDC20,CDCA8,CENPA,CENPE,CEP57,CEP70,CHMP2A,CKAP2,CKAP5,CLIP3,CRMP1,DCTN1,DCX,DYNC1H1,GPSM2,KIF11,KIF23,KIF4,KNSTRN,MDM1,NDE1,NUF2,NUSAP1,PAX6,PRC1,RACGAP1,SPC25,SRGAP2,TACC3,TAOK1,TUBA1A,TUBA1C,TUBB3,TUBB4B
GO:BP	cerebral cortex development	GO:0021987	6.38254e-11	10.195	125	400	19	ASCL1,ASPM,CDON,DAB1,DCX,DMRTA2,EMX1,EMX2,EOMES,GLI3,LHX2,LRP8,MDK,NDE1,NR2E1,PAX6,POU3F2,SRGAP2,ZBTB18
GO:BP	chromosome segregation	GO:0007059	7.28754e-11	10.1374	367	400	30	BIRC5,CCNB1,CDC20,CDC27,CDCA2,CDCA8,CDT1,CENPE,CENPF,CENPQ,CHMP2A,DYNC1H1,ECT2,KIF23,KIF4,KNSTRN,MKI67,NCAPG,NDE1,NUF2,NUSAP1,PRC1,RACGAP1,SLC25A5,SMC2,SMC4,SPC25,TOP2A,UBE2C,ZWINT
GO:BP	regulation of neuron projection development	GO:0010975	7.35959e-11	10.1331	535	400	36	ARHGAP33,BMPR2,CAMSAP2,CDC20,CDH4,CRMP1,DAB1,DCX,DPYSL3,DRAXIN,EFNB2,ELAVL4,ENC1,FN1,HES1,IQGAP1,ITGA6,LGALS1,LPAR1,LRP8,MDK,MYCBP2,NR2E1,NRCAM,PAK3,PAX6,PIAS2,PLXNA2,POU3F2,PPP1R9A,PTN,SEMA5A,SFRP1,TRAK1,VIM,ZEB2
GO:BP	plasma membrane bounded cell projection morphogenesis	GO:0120039	8.48743e-11	10.0712	693	400	41	ALCAM,APLP2,ARHGAP33,AUTS2,BMPR2,CDH4,CLU,CRMP1,DAB1,DCX,DRAXIN,EFNB2,ELAVL4,EMX1,FLRT3,FN1,GLI3,GPM6A,IQGAP1,LHX2,LRP8,MYCBP2,NFIB,NR2E1,NRCAM,PAK3,PAX6,PIAS2,PLXNA2,POU3F2,PPP1R9A,PTN,SEMA5A,SRGAP2,TAOK1,TRAK1,TUBB3,VANGL2,VIM,WNT7B,ZEB2
GO:BP	cell part morphogenesis	GO:0032990	9.95616e-11	10.0019	729	400	42	ALCAM,APLP2,ARHGAP33,AUTS2,BMPR2,CDH4,CLU,CRMP1,DAB1,DCX,DRAXIN,EFNB2,ELAVL4,EMX1,FLRT3,FN1,GLI3,GPM6A,IQGAP1,LHX2,LRP8,MDK,MYCBP2,NFIB,NR2E1,NRCAM,PAK3,PAX6,PIAS2,PLXNA2,POU3F2,PPP1R9A,PTN,SEMA5A,SRGAP2,TAOK1,TRAK1,TUBB3,VANGL2,VIM,WNT7B,ZEB2
GO:BP	tissue development	GO:0009888	1.37252e-10	9.86248	2066	400	76	ALDOC,ARRDC3,ASCL1,ATF4,BMPR2,BTG1,CALR,CASQ1,CCNB1,CCND1,CCND2,CD63,CDON,CELSR1,CENPF,COL2A1,DBI,DMRTA2,EDNRB,EFNB2,EMX1,EOMES,FLRT3,FN1,FSTL1,GATAD2A,GLI3,GPC1,GPM6B,HES1,HMGA2,ID4,IGFBP5,INSM1,IQGAP1,ITGA6,JUN,LHX2,LTBP3,LY6E,MAD2L2,MDK,MEGF10,MIB1,MLLT3,MSI1,NCOA2,NFIB,NOLC1,NOTCH2,NUP50,PAX6,PHGDH,PLXNA2,POU3F2,PTN,RTF1,SAFB2,SALL2,SDCBP,SFRP1,SORL1,SOX21,SOX6,TPT1,TRIOBP,TUBB3,TYMS,VANGL2,V…
GO:BP	regulation of cell differentiation	GO:0045595	1.44142e-10	9.84121	1766	400	69	ASCL1,ASPM,ATF4,BMPR2,BTG1,CALR,CCND1,CCND2,CDH4,CDON,CLU,DAB1,DCX,DMRTA2,DRAXIN,ECT2,EDNRB,EFNB2,FAM210B,FN1,GATAD2A,GLI3,GPC1,HAX1,HES1,HES6,HMGA2,HMGB2,ID4,IGFBP5,INSM1,JUN,LHX2,LRP8,LTBP3,MAD2L2,MDK,MEGF10,MEIS2,MIB1,MMD2,NEUROD2,NOTCH2,NR2E1,NREP,P4HB,PAK3,PAX6,PIAS2,PLXNA2,POU3F2,PPP1CC,PRDX2,PTN,SDCBP,SEMA5A,SFRP1,SORL1,SOX1,SOX6,SUZ12,TNPO2,TRAK1,TRIOBP,VIM,WNT7B,ZEB1,ZEB2,ZFP36L1
GO:BP	regulation of cell projection organization	GO:0031344	1.5732e-10	9.80322	739	400	42	ARHGAP33,AUTS2,BMPR2,CAMSAP2,CDC20,CDH4,CRMP1,DAB1,DCX,DPYSL3,DRAXIN,DYNLL1,EFNB2,ELAVL4,ENC1,FN1,GPM6A,HES1,IQGAP1,ITGA6,LGALS1,LPAR1,LRP8,MDK,MYCBP2,NR2E1,NRCAM,PAK3,PAX6,PIAS2,PLCE1,PLXNA2,POU3F2,PPP1R9A,PRNP,PTN,RAB8B,SEMA5A,SFRP1,TRAK1,VIM,ZEB2
GO:BP	pallium development	GO:0021543	2.92198e-10	9.53432	194	400	22	ASCL1,ASPM,CDON,DAB1,DCX,DMRTA2,EMX1,EMX2,EOMES,GLI3,ID4,LHX2,LRP8,MDK,NDE1,NEUROD6,NR2E1,PAX6,POU3F2,SRGAP2,ZBTB18,ZEB2
GO:BP	cell morphogenesis involved in neuron differentiation	GO:0048667	3.0075e-10	9.52179	623	400	38	ALCAM,APLP2,ARHGAP33,AUTS2,BMPR2,CDH4,CRMP1,DAB1,DCX,DRAXIN,EFNB2,ELAVL4,FLRT3,FN1,GLI3,HES1,LHX2,LRP8,MYCBP2,NFIB,NR2E1,NRCAM,PAK3,PAX6,PIAS2,PLXNA2,POU3F2,PPP1R9A,PTN,SEMA5A,SLC1A3,TRAK1,TRIOBP,TUBB3,VANGL2,VIM,WNT7B,ZEB2
GO:BP	cellular component morphogenesis	GO:0032989	3.34256e-10	9.47592	824	400	44	ALCAM,APLP2,ARHGAP33,AUTS2,BMPR2,CASQ1,CDH4,CLU,CRMP1,DAB1,DCX,DRAXIN,EFNB2,ELAVL4,EMX1,FLRT3,FN1,GLI3,GPC1,GPM6A,IQGAP1,LHX2,LRP8,MDK,MYCBP2,NFIB,NR2E1,NRCAM,PAK3,PAX6,PIAS2,PLXNA2,POU3F2,PPP1R9A,PTN,SEMA5A,SRGAP2,TAOK1,TRAK1,TUBB3,VANGL2,VIM,WNT7B,ZEB2
GO:BP	regulation of plasma membrane bounded cell projection organization	GO:0120035	3.42177e-10	9.46575	723	400	41	ARHGAP33,AUTS2,BMPR2,CAMSAP2,CDC20,CDH4,CRMP1,DAB1,DCX,DPYSL3,DRAXIN,DYNLL1,EFNB2,ELAVL4,ENC1,FN1,GPM6A,HES1,IQGAP1,ITGA6,LGALS1,LPAR1,LRP8,MDK,MYCBP2,NR2E1,NRCAM,PAK3,PAX6,PIAS2,PLCE1,PLXNA2,POU3F2,PPP1R9A,PRNP,PTN,SEMA5A,SFRP1,TRAK1,VIM,ZEB2
GO:BP	cellular amide metabolic process	GO:0043603	3.86574e-10	9.41277	1193	400	54	AGO2,ATF4,BZW2,CALR,CERS4,CHCHD1,CLU,CNOT1,CNOT10,CNOT2,COA3,DCP2,EIF1B,EIF3B,EIF3G,EIF3K,EIF4EBP1,EIF4G3,ELAVL4,ENC1,GSTP1,IGFBP5,MRPL17,MRPL30,MRPL51,MRPL57,NDUFA7,NGDN,NOLC1,PAIP2,PDHA1,PRNP,PTCD3,RPL5,RPLP1,RPS11,RPS12,RPS15A,RPS17,RPS27L,RPS3A1,RPS4X,RPS9,RPSA,RTN1,SLC1A2,SORL1,SP1,SPTSSA,TYMS,VIM,ZC3H15,ZFP36L1,ZFP706
GO:BP	cell cycle phase transition	GO:0044770	4.08408e-10	9.38891	536	400	35	ARPP19,BABAM1,BIRC5,CASP2,CCNA2,CCNB1,CCNB2,CCND1,CCND2,CDC20,CDC25C,CDC27,CDCA8,CDT1,CENPE,CENPF,CHMP2A,CIT,CKS2,CTDSP2,DTL,EIF4EBP1,FOXM1,HMGA2,ID4,LMNB1,NUF2,RAD51,RPS27L,SPC25,TAOK1,TOPBP1,UBE2C,ZFP36L1,ZWINT
GO:BP	regulation of cellular amide metabolic process	GO:0034248	4.39848e-10	9.3567	449	400	32	AGO2,BZW2,CALR,CLU,CNOT1,CNOT10,CNOT2,COA3,DCP2,EIF3B,EIF3K,EIF4EBP1,ELAVL4,ENC1,IGFBP5,NGDN,NOLC1,PAIP2,PRNP,PTCD3,RPL5,RPLP1,RPS27L,RPS3A1,RPS9,RTN1,SORL1,SP1,TYMS,VIM,ZFP36L1,ZFP706
GO:BP	positive regulation of cell differentiation	GO:0045597	5.19251e-10	9.28462	977	400	48	ASCL1,ASPM,BMPR2,BTG1,CALR,CDH4,CDON,CLU,DAB1,DCX,DMRTA2,ECT2,EFNB2,FAM210B,FN1,GLI3,GPC1,HAX1,HES1,HMGB2,ID4,INSM1,JUN,LRP8,LTBP3,MDK,MMD2,NEUROD2,NOTCH2,NR2E1,P4HB,PAK3,PAX6,PIAS2,PLXNA2,PPP1CC,PTN,SDCBP,SEMA5A,SFRP1,SOX6,TRAK1,TRIOBP,VIM,WNT7B,ZEB1,ZEB2,ZFP36L1
GO:BP	regulation of cell communication	GO:0010646	5.37467e-10	9.26965	3502	400	105	APLP2,ARRDC3,ASCL1,ASPM,ATF4,AUTS2,BIRC5,BMPR2,CALR,CASP2,CCNB1,CD63,CDC20,CDCA8,CDON,CDT1,CEP55,CIT,CLSTN1,CLU,CNOT1,CNOT2,COL2A1,DAB1,DBI,DRAXIN,DYNLL1,ELAVL4,F2R,FGFR3,FN1,FOXM1,FSTL1,G3BP1,GADD45G,GLI3,GPC1,GRB10,GSTP1,HAX1,HES1,HMGA2,HMGB2,IGFBP5,IGFBPL1,IQGAP1,ITGA6,ITSN1,JUN,LMNB1,LPAR1,LRP8,LY6E,MAD2L2,MDK,MLLT3,MMD2,NCOA2,NDRG2,NDUFC2,NEUROD2,NISCH,NOTCH2,NR2E1,NREP,NUCKS1,P4HB,PAIP2,PAK…
GO:BP	regulation of signaling	GO:0023051	6.32944e-10	9.19863	3511	400	105	APLP2,ARRDC3,ASCL1,ASPM,ATF4,AUTS2,BIRC5,BMPR2,CALR,CASP2,CCNB1,CD63,CDC20,CDCA8,CDON,CDT1,CEP55,CIT,CLSTN1,CLU,CNOT1,CNOT2,COL2A1,DAB1,DBI,DRAXIN,DYNLL1,ELAVL4,F2R,FGFR3,FN1,FOXM1,FSTL1,G3BP1,GADD45G,GLI3,GPC1,GRB10,GSTP1,HAX1,HES1,HMGA2,HMGB2,IGFBP5,IGFBPL1,IQGAP1,ITGA6,ITSN1,JUN,LMNB1,LPAR1,LRP8,LY6E,MAD2L2,MDK,MLLT3,MMD2,NCOA2,NDRG2,NDUFC2,NEUROD2,NISCH,NOTCH2,NR2E1,NREP,NUCKS1,P4HB,PAIP2,PAK…
GO:BP	regulation of cell population proliferation	GO:0042127	7.39998e-10	9.13077	1785	400	68	ASCL1,ASPM,AZIN1,BIRC5,BMPR2,BTG1,CALR,CCNA2,CCNB1,CCND1,CCND2,CDC20,CDON,CFDP1,CLU,DACH1,DDAH1,DMRTA2,EDNRB,EFNB2,EMX1,F2R,FAM98B,FGFR3,FN1,FOXM1,GLI3,GSTP1,HES1,HMGA2,HMGB2,ID4,IGFBP5,INSM1,JUN,LHX2,LTBP3,MDK,MEGF10,MEIS2,NDRG2,NFIB,NOLC1,NOTCH2,NR2E1,PAX6,POU3F2,PPP1CC,PRC1,PRNP,PTN,RPA1,RPS15A,RPS3A1,RPS9,SDCBP,SFRP1,SLC25A5,SP1,SPARC,SUZ12,TFRC,UHRF1,VIM,WDR77,WNT7B,ZEB1,ZFP36L1
GO:BP	regulation of molecular function	GO:0065009	8.08174e-10	9.09249	3029	400	95	APLP2,ARHGAP33,ARHGEF39,ARL6IP1,ARPP19,ARRDC3,AZIN1,BIRC5,BMPR2,BTG1,CASP2,CASQ1,CCNA2,CCNB1,CCNB2,CCND1,CCND2,CCT4,CDC20,CDON,CDT1,CENPE,CIT,CKS2,CLU,CNPY2,CRMP1,DAB1,DAZAP2,DBI,DEPDC1A,DYNLL1,ECT2,EOMES,F2R,FGFR3,FN1,GLI3,GMNN,GPSM2,GSTP1,HES1,HES6,HMGA2,HMGB2,HSPD1,IQGAP1,ITGA6,ITSN1,JUN,LHX2,LPAR1,LRP8,LY6E,MAD2L2,MAP1LC3B,MMD2,MYCBP2,NEUROD2,NFIB,NUCKS1,PARVA,PAX6,PIAS2,PLCE1,PLXNA2,PPP1R12C…
GO:BP	cell migration	GO:0016477	8.82826e-10	9.05413	1539	400	62	AGO2,ARHGEF39,ASCL1,ASPM,AUTS2,BMPR2,CALR,CD63,CELSR1,DAB1,DACH1,DCX,DPYSL3,EDNRB,EFNB2,EMX2,EOMES,F2R,FLRT3,FMNL2,FN1,FSTL1,GLI3,GPC1,GPM6A,GRB10,GSTP1,HES1,HMGB2,IGFBP5,INSM1,IQGAP1,ITGA6,JUN,KNSTRN,LPAR1,LRP8,MDK,MEGF10,NDE1,NISCH,NR2E1,PAK3,PARVA,PAX6,PLXNA2,POU3F2,PTN,SDCBP,SFRP1,SLC12A2,SORL1,SOX1,SP1,SPARC,SRGAP2,VANGL2,VIM,WNK1,WWC1,ZEB2,ZRANB1
GO:BP	regulation of cell development	GO:0060284	1.00126e-09	8.99945	584	400	36	ASCL1,ASPM,BMPR2,CALR,CDH4,DAB1,DCX,DMRTA2,DRAXIN,EDNRB,FN1,GLI3,HES1,HES6,HMGA2,HMGB2,ID4,LHX2,LRP8,MDK,NOTCH2,NR2E1,P4HB,PAK3,PAX6,PIAS2,PLXNA2,PPP1CC,PTN,SEMA5A,SORL1,TRAK1,TRIOBP,VIM,WNT7B,ZEB2
GO:BP	spindle organization	GO:0007051	1.03792e-09	8.98383	185	400	21	ASPM,BIRC5,CCNB1,CCNB2,CDC20,CDCA8,CENPE,CHMP2A,CKAP5,DCTN1,DYNC1H1,GPSM2,KIF11,KIF23,KIF4,KNSTRN,NUF2,PRC1,RACGAP1,SPC25,TACC3
GO:BP	glial cell differentiation	GO:0010001	1.27187e-09	8.89556	254	400	24	ASCL1,CLU,DAB1,EMX1,EOMES,GLI3,GPC1,GSTP1,HES1,HMGA2,ID4,LPAR1,MDK,MIAT,NFIB,NR2E1,PAX6,PHGDH,POU3F2,PTN,SOX1,SOX6,SUZ12,VIM
GO:BP	nuclear division	GO:0000280	1.27419e-09	8.89477	467	400	32	ASPM,BIRC5,CALR,CCNB1,CCNB2,CDC20,CDC27,CDCA2,CDCA8,CDT1,CENPE,CHMP2A,CKS2,KIF11,KIF23,KIF4,KNSTRN,MKI67,NCAPG,NDE1,NUF2,NUSAP1,PRC1,RACGAP1,RAD51,SMC2,SMC4,SPC25,TOP2A,TOPBP1,UBE2C,ZWINT
GO:BP	organonitrogen compound biosynthetic process	GO:1901566	1.4034e-09	8.85282	1724	400	66	AGO2,APRT,AZIN1,BMPR2,BZW2,CALR,CERS4,CHCHD1,CKB,CLIP3,CNOT1,CNOT10,CNOT2,COA3,DBI,DCP2,EIF1B,EIF3B,EIF3G,EIF3K,EIF4EBP1,EIF4G3,ELAVL4,ENC1,GOT2,GSTP1,HS6ST2,IGFBP5,INSM1,ITM2B,MRPL17,MRPL30,MRPL51,MRPL57,NDUFA7,NDUFB6,NDUFC2,NDUFV3,NGDN,NOLC1,OSTC,PAIP2,PDHA1,PHGDH,PTCD3,PYCR2,RPL5,RPLP1,RPS11,RPS12,RPS15A,RPS17,RPS27L,RPS3A1,RPS4X,RPS9,RPSA,SLC1A2,SLC1A3,SPTSSA,TYMS,VANGL2,VIM,ZC3H15,ZFP36L1,ZF…
GO:BP	regulation of neurogenesis	GO:0050767	1.617e-09	8.79129	442	400	31	ASCL1,ASPM,BMPR2,CDH4,DAB1,DCX,DMRTA2,DRAXIN,FN1,GLI3,HES1,HES6,HMGA2,HMGB2,ID4,LHX2,LRP8,MDK,NR2E1,PAK3,PAX6,PIAS2,PLXNA2,PPP1CC,PTN,SEMA5A,SORL1,TRAK1,VIM,WNT7B,ZEB2
GO:BP	negative regulation of biosynthetic process	GO:0009890	1.6417e-09	8.78471	1730	400	66	AGO2,ASCL1,ATF4,BIRC5,BMPR2,CALR,CCND1,CENPF,CNOT1,CNOT10,CNOT2,DACH1,DBI,DCP2,DEPDC1A,DYNLL1,EDNRB,EIF4EBP1,ENC1,EOMES,FN1,FOXM1,GATAD2A,GLI3,GMNN,GRB10,GSTP1,HES1,HES6,HMGA2,HMGB2,HSPD1,ID4,IGFBP5,INSM1,ITM2B,JUN,MAD2L2,NCOA2,NDUFC2,NFIB,NOTCH2,NR2E1,PAIP2,PAX6,RIF1,RSF1,RTF1,RYBP,SALL2,SDCBP,SFRP1,SOX1,SOX6,SUZ12,TAF3,TRIM27,TYMS,UHRF1,WWC1,ZBTB18,ZBTB20,ZEB1,ZEB2,ZFP36L1,ZFP706
GO:BP	nuclear chromosome segregation	GO:0098813	1.73273e-09	8.76127	307	400	26	BIRC5,CCNB1,CDC20,CDC27,CDCA8,CDT1,CENPE,CENPF,CENPQ,CHMP2A,DYNC1H1,ECT2,KIF23,KIF4,KNSTRN,NCAPG,NUF2,NUSAP1,PRC1,RACGAP1,SMC2,SMC4,SPC25,TOP2A,UBE2C,ZWINT
GO:BP	mitotic sister chromatid segregation	GO:0000070	1.94637e-09	8.71078	191	400	21	BIRC5,CCNB1,CDC20,CDC27,CDCA8,CDT1,CENPE,CHMP2A,KIF23,KIF4,KNSTRN,NCAPG,NUF2,NUSAP1,PRC1,RACGAP1,SMC2,SMC4,SPC25,UBE2C,ZWINT
GO:BP	chromosome organization	GO:0051276	2.06569e-09	8.68493	567	400	35	BIRC5,CCNB1,CCT4,CCT5,CDC20,CDC27,CDCA8,CDT1,CENPA,CENPE,CHMP2A,DCP2,G3BP1,HMGA2,HMGB2,KIF23,KIF4,KNSTRN,MAD2L2,MCM6,NCAPG,NUF2,NUSAP1,PRC1,RACGAP1,RAD51,RIF1,RPA1,SMC2,SMC4,SMG5,SPC25,TOP2A,UBE2C,ZWINT
GO:BP	regulation of multicellular organismal process	GO:0051239	2.13033e-09	8.67155	2933	400	92	AGO2,ARRDC3,ASCL1,ASPM,ATF4,BMPR2,BTG1,CALR,CASQ1,CCNB1,CCND1,CCND2,CD63,CDH4,CLSTN1,CLU,CNOT1,CNOT2,CNPY2,CORO2B,DAB1,DCX,DDAH1,DMRTA2,DRAXIN,DYNC1H1,EDNRB,EFNB2,F2R,FAM210B,FLRT3,FN1,G3BP1,GLI3,GPM6B,GRB10,GSTP1,HAX1,HES1,HES6,HMGA2,HMGB2,HSPD1,ID4,IGFBP5,IQGAP1,JUN,LHX2,LRP8,LRRN1,LTBP3,MAD2L2,MAP1LC3B,MDK,MEIS2,NCOA2,NDRG2,NFIB,NOTCH2,NR2E1,PAK3,PAX6,PIAS2,PLXNA2,POU3F2,PPP1CC,PRDX2,PRNP,PTN,…
GO:BP	neural precursor cell proliferation	GO:0061351	2.15644e-09	8.66626	192	400	21	ASCL1,ASPM,CDON,DMRTA2,EMX1,EMX2,FABP7,GLI3,HMGA2,ID4,INSM1,LHX2,MDK,NDE1,NR2E1,PAX6,POU3F2,PTN,RACGAP1,WNT7B,ZEB2
GO:BP	regulation of nervous system development	GO:0051960	2.18488e-09	8.66057	537	400	34	ASCL1,ASPM,BMPR2,CDH4,CLSTN1,DAB1,DCX,DMRTA2,DRAXIN,FLRT3,FN1,GLI3,HES1,HES6,HMGA2,HMGB2,ID4,LHX2,LRP8,LRRN1,MDK,NR2E1,PAK3,PAX6,PIAS2,PLXNA2,PPP1CC,PTN,SEMA5A,SORL1,TRAK1,VIM,WNT7B,ZEB2
GO:BP	nitrogen compound metabolic process	GO:0006807	3.1176e-09	8.50618	12612	400	254	AGO2,ALDOC,APLP2,APRT,ARL6IP1,ARPP19,ARRDC3,ASCL1,ASF1A,ATF4,AUTS2,AZIN1,BABAM1,BIRC5,BMPR2,BNIP3L,BRD8,BTG1,BZW2,CALR,CASP2,CCNA2,CCNB1,CCNB2,CCND1,CCND2,CCT4,CCT5,CDC20,CDC25C,CDC27,CDCA2,CDCA3,CDCA8,CDKN3,CDON,CDT1,CENPE,CENPF,CERS4,CHCHD1,CHMP2A,CIT,CKAP2,CKB,CKS2,CLIP3,CLU,CNOT1,CNOT10,CNOT2,COA3,COL2A1,CTDSP2,CUL1,DAB1,DACH1,DAZAP2,DBI,DCP2,DDAH1,DDAH2,DEPDC1A,DMRT3,DMRTA2,DNTTIP2,DTL,DUSP1…
GO:BP	intracellular signal transduction	GO:0035556	3.46933e-09	8.45975	2527	400	83	ARHGAP33,ATF4,AUTS2,BABAM1,BIRC5,CALR,CASP2,CASQ1,CCNA2,CCNB1,CCND1,CDC20,CDCA8,CDON,CDT1,CELSR1,CEP55,CIT,CLU,DAB1,DCX,DEPDC1A,DTL,ECT2,EDNRB,EIF4EBP1,F2R,FGFR3,FN1,FOXM1,GADD45G,GPSM2,GRB10,GSTP1,HAX1,HMGA2,IGFBP5,IQGAP1,ITSN1,JUN,LMNB1,LPAR1,MAD2L2,MMD2,MT1,NDRG2,NDUFC2,NEUROD2,NISCH,NOTCH2,NUF2,P4HB,PAK3,PBK,PEA15A,PJA2,PLCE1,PPP1R1A,PPP1R9A,PRDX2,PRNP,RAD51,RPL5,RPS27L,SDCBP,SFRP1,SORL1,SPC2…
GO:BP	sister chromatid segregation	GO:0000819	3.48753e-09	8.45748	219	400	22	BIRC5,CCNB1,CDC20,CDC27,CDCA8,CDT1,CENPE,CHMP2A,KIF23,KIF4,KNSTRN,NCAPG,NUF2,NUSAP1,PRC1,RACGAP1,SMC2,SMC4,SPC25,TOP2A,UBE2C,ZWINT
GO:BP	axon development	GO:0061564	3.83567e-09	8.41616	517	400	33	ALCAM,APLP2,AUTS2,BMPR2,CAMSAP2,CDH4,CRMP1,DAB1,DCX,DRAXIN,EFNB2,FLRT3,FN1,GLI3,JUN,LHX2,MYCBP2,NFIB,NR2E1,NRCAM,NREP,PAK3,PAX6,PLXNA2,POU3F2,PTN,SEMA5A,TRAK1,TUBB3,VANGL2,VIM,WNT7B,ZEB2
GO:BP	regulation of phosphate metabolic process	GO:0019220	4.15514e-09	8.38141	1429	400	58	APLP2,ARPP19,BIRC5,BMPR2,CCNA2,CCNB1,CCNB2,CCND1,CCND2,CDCA2,CDCA8,CDON,CENPE,CKS2,CLIP3,CLU,CTDSP2,DAB1,DAZAP2,DYNLL1,ECT2,EDNRB,FGFR3,FN1,GRB10,GSTP1,HAX1,HES1,HMGA2,INSM1,IQGAP1,ITGA6,ITSN1,JUN,LRP8,MAD2L2,MMD2,NDUFC2,PAX6,PBK,PLCE1,PPP1R9A,PRKAR2A,PRNP,RAD51,RPL5,RPLP1,SDCBP,SFRP1,SMG5,SORL1,TAOK1,TFRC,TRIM27,VANGL2,WNK1,ZBTB20,ZEB2
GO:BP	regulation of phosphorus metabolic process	GO:0051174	4.27509e-09	8.36905	1430	400	58	APLP2,ARPP19,BIRC5,BMPR2,CCNA2,CCNB1,CCNB2,CCND1,CCND2,CDCA2,CDCA8,CDON,CENPE,CKS2,CLIP3,CLU,CTDSP2,DAB1,DAZAP2,DYNLL1,ECT2,EDNRB,FGFR3,FN1,GRB10,GSTP1,HAX1,HES1,HMGA2,INSM1,IQGAP1,ITGA6,ITSN1,JUN,LRP8,MAD2L2,MMD2,NDUFC2,PAX6,PBK,PLCE1,PPP1R9A,PRKAR2A,PRNP,RAD51,RPL5,RPLP1,SDCBP,SFRP1,SMG5,SORL1,TAOK1,TFRC,TRIM27,VANGL2,WNK1,ZBTB20,ZEB2
GO:BP	negative regulation of cellular metabolic process	GO:0031324	4.74437e-09	8.32382	2355	400	79	AGO2,ARPP19,ASCL1,ATF4,BIRC5,BMPR2,CALR,CCNB1,CCND1,CDT1,CENPF,CLU,CNOT1,CNOT10,CNOT2,CTDSP2,DACH1,DBI,DCP2,DEPDC1A,DYNLL1,EDNRB,EIF4EBP1,ELAVL4,ENC1,EOMES,FOXM1,GATAD2A,GLI3,GMNN,GRB10,GSTP1,HES1,HES6,HMGA2,HMGB2,HSPD1,ID4,IGFBP5,INSM1,IQGAP1,ITM2B,JUN,MAD2L2,NCOA2,NDUFC2,NFIB,NOTCH2,NR2E1,PAIP2,PAX6,PBK,PRKAR2A,PRNP,RIF1,RPL5,RSF1,RTF1,RTN1,RYBP,SALL2,SDCBP,SFRP1,SORL1,SOX1,SOX6,SUZ12,TAF3,TRIM…
GO:BP	mitotic spindle organization	GO:0007052	7.20275e-09	8.1425	123	400	17	BIRC5,CCNB1,CDC20,CDCA8,CENPE,CHMP2A,DCTN1,DYNC1H1,GPSM2,KIF11,KIF23,KIF4,NUF2,PRC1,RACGAP1,SPC25,TACC3
GO:BP	regulation of protein modification process	GO:0031399	7.43378e-09	8.12879	1575	400	61	APLP2,ARPP19,ARRDC3,AUTS2,BIRC5,BMPR2,CCNA2,CCNB1,CCNB2,CCND1,CCND2,CDC20,CDCA2,CDCA8,CDON,CENPE,CKS2,CLIP3,CLU,CTDSP2,DAB1,DAZAP2,DBI,ECT2,EDNRB,FGFR3,FN1,GSTP1,HAX1,HES1,HMGA2,HSPBP1,INSM1,IQGAP1,JUN,LRP8,MAD2L2,MMD2,MYCBP2,PAX6,PBK,PLCE1,PPP1R9A,PRKAR2A,PRNP,RAD51,RIF1,RPL5,RPLP1,RTF1,SDCBP,SFRP1,SORL1,TAOK1,TFRC,TRIM27,UBA2,UBE2N,VANGL2,WNK1,ZEB2
GO:BP	cell death	GO:0008219	7.55093e-09	8.122	2238	400	76	ALDOC,ARL6IP1,ASCL1,ATF4,BIRC5,BMPR2,BNIP3L,BRD8,BTG1,CASP2,CCND1,CCND2,CFDP1,CHMP2A,CIT,CKAP2,CLIP3,CLU,COL2A1,CUL1,DRAXIN,DYNLL1,ECT2,EDNRB,EFNB2,F2R,FGFR3,FN1,FSTL1,GADD45G,GATAD2A,GLI3,GSTP1,HAX1,HMGA2,HMGB2,HSPD1,ITGA6,ITSN1,JUN,LDHA,LGALS1,LPAR1,LRP8,MDK,MEGF10,MT1,NDUFC2,NISCH,NOTCH2,NR2E1,P4HB,PAK3,PAX6,PEA15A,PRDX2,PRNP,PTN,RABEP1,RPS27L,RPS3A1,RYBP,SFRP1,SLC25A5,SLTM,SORL1,TAOK1,TAX1BP1…
GO:BP	negative regulation of macromolecule biosynthetic process	GO:0010558	8.39304e-09	8.07608	1622	400	62	AGO2,ASCL1,ATF4,BIRC5,BMPR2,CALR,CCND1,CENPF,CNOT1,CNOT10,CNOT2,DACH1,DBI,DCP2,DEPDC1A,EDNRB,EIF4EBP1,ENC1,EOMES,FOXM1,GATAD2A,GLI3,GMNN,GRB10,GSTP1,HES1,HES6,HMGA2,HMGB2,ID4,IGFBP5,INSM1,ITM2B,JUN,MAD2L2,NCOA2,NFIB,NOTCH2,NR2E1,PAIP2,PAX6,RIF1,RSF1,RTF1,RYBP,SALL2,SDCBP,SFRP1,SOX1,SOX6,SUZ12,TAF3,TRIM27,TYMS,UHRF1,WWC1,ZBTB18,ZBTB20,ZEB1,ZEB2,ZFP36L1,ZFP706
GO:BP	positive regulation of nucleobase-containing compound metabolic process	GO:0045935	8.61317e-09	8.06484	2107	400	73	AGO2,ASCL1,ATF4,AUTS2,BABAM1,BMPR2,BRD8,CCNA2,CCNB1,CCT4,CCT5,CDON,CDT1,CKAP2,CNOT1,CNOT2,DCP2,EOMES,F2R,FAM168A,FOXM1,GATAD2A,GLI3,HAX1,HES1,HMGA2,HMGB2,ID4,ITGA6,JUN,LHX2,MAD2L2,MDK,MED21,MED27,MEIS2,MLLT3,NCOA2,NDUFC2,NEUROD2,NEUROD6,NFIB,NOLC1,NR2E1,NUCKS1,PAK3,PAX6,PIAS2,POU3F2,RAD51,RBM20,RIF1,RSF1,RYBP,SALL2,SFRP1,SOX1,SOX21,SOX6,SP1,TAF3,TFRC,TOP2A,TOX3,TRIM27,UBE2N,WDR77,WWC1,ZBTB18,ZBTB…
GO:BP	cellular metabolic process	GO:0044237	9.04872e-09	8.04341	12507	400	251	AGO2,ALDOC,APLP2,APRT,ARPP19,ASCL1,ASF1A,ATF4,AUTS2,AZIN1,BABAM1,BIRC5,BMPR2,BNIP3L,BRD8,BTG1,BZW2,CALR,CCNA2,CCNB1,CCNB2,CCND1,CCND2,CCT4,CCT5,CDC20,CDC25C,CDC27,CDCA2,CDCA8,CDKN3,CDON,CDT1,CENPE,CENPF,CERS4,CHCHD1,CHMP2A,CIT,CKAP2,CKB,CKS2,CLIP3,CLU,CNOT1,CNOT10,CNOT2,COA3,COL2A1,COQ2,CTDSP2,CUL1,DAB1,DACH1,DAZAP2,DBI,DCP2,DDAH1,DDAH2,DEPDC1A,DMRT3,DMRTA2,DNTTIP2,DTL,DUSP11,DYNLL1,ECHS1,ECT2,ED…
GO:BP	mitotic nuclear division	GO:0140014	1.14475e-08	7.94129	307	400	25	BIRC5,CCNB1,CDC20,CDC27,CDCA2,CDCA8,CDT1,CENPE,CHMP2A,KIF11,KIF23,KIF4,KNSTRN,MKI67,NCAPG,NDE1,NUF2,NUSAP1,PRC1,RACGAP1,SMC2,SMC4,SPC25,UBE2C,ZWINT
GO:BP	cellular macromolecule biosynthetic process	GO:0034645	1.34918e-08	7.86993	1187	400	51	AGO2,BMPR2,BZW2,CALR,CHCHD1,CLIP3,CNOT1,CNOT10,CNOT2,COA3,DBI,DCP2,EIF1B,EIF3B,EIF3G,EIF3K,EIF4EBP1,EIF4G3,ELAVL4,ENC1,GRB10,HS6ST2,IGFBP5,ITM2B,MRPL17,MRPL30,MRPL51,MRPL57,NDUFA7,NGDN,NOLC1,OSTC,PAIP2,PTCD3,RPL5,RPLP1,RPS11,RPS12,RPS15A,RPS17,RPS27L,RPS3A1,RPS4X,RPS9,RPSA,TYMS,VANGL2,VIM,ZC3H15,ZFP36L1,ZFP706
GO:BP	regulation of phosphorylation	GO:0042325	1.67836e-08	7.77512	1274	400	53	APLP2,BIRC5,BMPR2,CCNA2,CCNB1,CCNB2,CCND1,CCND2,CDCA8,CDON,CENPE,CKS2,CLIP3,CLU,CTDSP2,DAB1,DAZAP2,DYNLL1,ECT2,EDNRB,FGFR3,FN1,GRB10,GSTP1,HAX1,HES1,HMGA2,INSM1,IQGAP1,ITGA6,ITSN1,JUN,LRP8,MAD2L2,MMD2,PAX6,PBK,PLCE1,PPP1R9A,PRKAR2A,PRNP,RAD51,RPLP1,SDCBP,SFRP1,SORL1,TAOK1,TFRC,TRIM27,VANGL2,WNK1,ZBTB20,ZEB2
GO:BP	apoptotic process	GO:0006915	1.75887e-08	7.75477	2003	400	70	ALDOC,ARL6IP1,ASCL1,ATF4,BIRC5,BMPR2,BNIP3L,BRD8,BTG1,CASP2,CCND1,CCND2,CFDP1,CIT,CKAP2,CLIP3,CLU,COL2A1,CUL1,DRAXIN,DYNLL1,ECT2,EDNRB,F2R,FGFR3,FN1,FSTL1,GADD45G,GLI3,GSTP1,HAX1,HMGA2,HMGB2,HSPD1,ITGA6,ITSN1,JUN,LDHA,LGALS1,LPAR1,LRP8,MDK,MEGF10,MT1,NISCH,NOTCH2,NR2E1,P4HB,PAK3,PEA15A,PRDX2,PRNP,PTN,RABEP1,RPS27L,RPS3A1,RYBP,SFRP1,SLC25A5,SLTM,TAOK1,TAX1BP1,TEX261,TFRC,TOP2A,TOX3,TPT1,TRIM2,WNT7…
GO:BP	organelle fission	GO:0048285	2.09381e-08	7.67906	519	400	32	ASPM,BIRC5,CALR,CCNB1,CCNB2,CDC20,CDC27,CDCA2,CDCA8,CDT1,CENPE,CHMP2A,CKS2,KIF11,KIF23,KIF4,KNSTRN,MKI67,NCAPG,NDE1,NUF2,NUSAP1,PRC1,RACGAP1,RAD51,SMC2,SMC4,SPC25,TOP2A,TOPBP1,UBE2C,ZWINT
GO:BP	programmed cell death	GO:0012501	2.14507e-08	7.66856	2057	400	71	ALDOC,ARL6IP1,ASCL1,ATF4,BIRC5,BMPR2,BNIP3L,BRD8,BTG1,CASP2,CCND1,CCND2,CFDP1,CIT,CKAP2,CLIP3,CLU,COL2A1,CUL1,DRAXIN,DYNLL1,ECT2,EDNRB,F2R,FGFR3,FN1,FSTL1,GADD45G,GATAD2A,GLI3,GSTP1,HAX1,HMGA2,HMGB2,HSPD1,ITGA6,ITSN1,JUN,LDHA,LGALS1,LPAR1,LRP8,MDK,MEGF10,MT1,NISCH,NOTCH2,NR2E1,P4HB,PAK3,PEA15A,PRDX2,PRNP,PTN,RABEP1,RPS27L,RPS3A1,RYBP,SFRP1,SLC25A5,SLTM,TAOK1,TAX1BP1,TEX261,TFRC,TOP2A,TOX3,TPT1,TR…
GO:BP	positive regulation of multicellular organismal process	GO:0051240	2.16494e-08	7.66455	1659	400	62	AGO2,ASCL1,ASPM,ATF4,BMPR2,BTG1,CCNB1,CCND1,CCND2,CDH4,CLSTN1,CLU,DCX,DDAH1,DMRTA2,DYNC1H1,EDNRB,EFNB2,F2R,FLRT3,FN1,G3BP1,GLI3,GPM6B,GRB10,HAX1,HES1,HMGA2,HMGB2,HSPD1,ID4,JUN,LRP8,LRRN1,MAD2L2,MAP1LC3B,MDK,NCOA2,NOTCH2,NR2E1,PAK3,PAX6,PIAS2,PLXNA2,POU3F2,PPP1CC,PRDX2,PTN,RAB8B,RIF1,SDCBP,SEMA5A,SORL1,SOX6,SP1,TFRC,TRAK1,TRIM27,VIM,ZBTB20,ZEB2,ZFP36L1
GO:BP	microtubule-based process	GO:0007017	2.4982e-08	7.60237	937	400	44	ASPM,AZIN1,BIRC5,CAMSAP2,CCNB1,CCNB2,CDC20,CDCA8,CENPA,CENPE,CEP57,CEP70,CHMP2A,CKAP2,CKAP5,CLIP3,CRMP1,DCTN1,DCX,DYNC1H1,DYNLL1,GPSM2,KIF11,KIF1B,KIF21A,KIF23,KIF4,KNSTRN,MDM1,NDE1,NUF2,NUSAP1,PAX6,PRC1,RACGAP1,SPC25,SRGAP2,TACC3,TAOK1,TRAK1,TUBA1A,TUBA1C,TUBB3,TUBB4B
GO:BP	positive regulation of nervous system development	GO:0051962	2.79369e-08	7.55382	347	400	26	ASCL1,ASPM,BMPR2,CDH4,CLSTN1,DCX,DMRTA2,FLRT3,FN1,GLI3,HES1,ID4,LRP8,LRRN1,MDK,NR2E1,PAK3,PAX6,PIAS2,PLXNA2,PPP1CC,PTN,SEMA5A,TRAK1,VIM,ZEB2
GO:BP	regulation of cellular macromolecule biosynthetic process	GO:2000112	4.06924e-08	7.39049	470	400	30	AGO2,BZW2,CALR,CNOT1,CNOT10,CNOT2,COA3,DBI,DCP2,EIF3B,EIF3K,EIF4EBP1,ELAVL4,ENC1,GRB10,IGFBP5,ITM2B,NGDN,NOLC1,PAIP2,PTCD3,RPL5,RPLP1,RPS27L,RPS3A1,RPS9,TYMS,VIM,ZFP36L1,ZFP706
GO:BP	negative regulation of cellular biosynthetic process	GO:0031327	4.23436e-08	7.37321	1686	400	62	AGO2,ASCL1,ATF4,BIRC5,BMPR2,CALR,CCND1,CENPF,CNOT1,CNOT10,CNOT2,DACH1,DBI,DCP2,DEPDC1A,DYNLL1,EDNRB,EIF4EBP1,ENC1,EOMES,FOXM1,GATAD2A,GLI3,GMNN,GRB10,HES1,HES6,HMGA2,HMGB2,ID4,IGFBP5,INSM1,ITM2B,JUN,MAD2L2,NCOA2,NFIB,NOTCH2,NR2E1,PAIP2,PAX6,RIF1,RSF1,RTF1,RYBP,SALL2,SDCBP,SFRP1,SOX1,SOX6,SUZ12,TAF3,TRIM27,TYMS,UHRF1,WWC1,ZBTB18,ZBTB20,ZEB1,ZEB2,ZFP36L1,ZFP706
GO:BP	regulation of translation	GO:0006417	6.1164e-08	7.2135	388	400	27	AGO2,BZW2,CALR,CNOT1,CNOT10,CNOT2,COA3,DCP2,EIF3B,EIF3K,EIF4EBP1,ELAVL4,ENC1,IGFBP5,NGDN,NOLC1,PAIP2,PTCD3,RPL5,RPLP1,RPS27L,RPS3A1,RPS9,TYMS,VIM,ZFP36L1,ZFP706
GO:BP	multicellular organismal process	GO:0032501	6.52036e-08	7.18573	8878	400	193	AGO2,ALCAM,APLP2,APRT,ARHGAP33,ARRDC3,ASCL1,ASF1A,ASPM,ATF4,ATXN10,AUTS2,BABAM1,BMPR2,BTG1,CALR,CAMSAP2,CASP2,CASQ1,CCNB1,CCNB2,CCND1,CCND2,CD63,CDC20,CDC25C,CDH4,CDON,CELSR1,CENPF,CEP57,CIT,CKB,CLSTN1,CLU,CNOT1,CNOT2,CNPY2,COL2A1,CORO2B,CRMP1,DAB1,DACH1,DBI,DCTN1,DCX,DDAH1,DMRT3,DMRTA2,DPYSL3,DRAXIN,DYNC1H1,DYNLL1,ECT2,EDNRB,EFNB2,EIF4EBP1,ELAVL3,ELAVL4,EMX1,EMX2,ENC1,EOMES,ETL4,EXO1,F2R,FABP7,F…
GO:BP	protein modification process	GO:0036211	6.53679e-08	7.18464	3629	400	102	APLP2,ARPP19,ARRDC3,AUTS2,BABAM1,BIRC5,BMPR2,BRD8,BTG1,CCNA2,CCNB1,CCNB2,CCND1,CCND2,CDC20,CDC25C,CDC27,CDCA2,CDCA3,CDCA8,CDKN3,CDON,CENPE,CIT,CKS2,CLIP3,CLU,CTDSP2,CUL1,DAB1,DAZAP2,DBI,DDAH1,DTL,DUSP11,ECT2,EDNRB,ENC1,EOMES,FAM98B,FBL,FGFR3,FN1,GATAD2A,GSTP1,HAX1,HES1,HMGA2,HSPBP1,INSM1,IQGAP1,JUN,LRP8,MAD2L2,MED21,MED27,MIB1,MLLT3,MMD2,MYCBP2,NEUROD2,OSTC,P4HB,PAK3,PAX6,PBK,PCNP,PIAS2,PJA2,PLCE…
GO:BP	regulation of mitotic cell cycle phase transition	GO:1901990	6.69517e-08	7.17424	333	400	25	BABAM1,BIRC5,CASP2,CCNB1,CCND1,CCND2,CDC20,CDC25C,CDC27,CDCA8,CDT1,CENPE,CENPF,CTDSP2,DTL,HMGA2,LMNB1,NUF2,RPS27L,SPC25,TAOK1,TOPBP1,UBE2C,ZFP36L1,ZWINT
GO:BP	regulation of chromosome segregation	GO:0051983	8.05182e-08	7.09411	123	400	16	BIRC5,CCNB1,CDC20,CDC27,CDCA2,CDCA8,CDT1,CENPE,MKI67,NCAPG,NUF2,SMC2,SMC4,SPC25,UBE2C,ZWINT
GO:BP	positive regulation of cell development	GO:0010720	9.12697e-08	7.03967	366	400	26	ASCL1,ASPM,BMPR2,CALR,CDH4,DCX,DMRTA2,FN1,GLI3,HES1,ID4,LRP8,MDK,NR2E1,P4HB,PAK3,PAX6,PIAS2,PLXNA2,PPP1CC,PTN,SEMA5A,TRAK1,TRIOBP,VIM,ZEB2
GO:BP	regulation of protein phosphorylation	GO:0001932	9.4386e-08	7.02509	1132	400	48	APLP2,BIRC5,BMPR2,CCNA2,CCNB1,CCNB2,CCND1,CCND2,CDCA8,CDON,CENPE,CKS2,CLIP3,CLU,CTDSP2,DAB1,DAZAP2,ECT2,EDNRB,FGFR3,FN1,GSTP1,HAX1,HES1,HMGA2,INSM1,IQGAP1,JUN,LRP8,MAD2L2,MMD2,PAX6,PBK,PLCE1,PPP1R9A,PRKAR2A,PRNP,RAD51,RPLP1,SDCBP,SFRP1,SORL1,TAOK1,TFRC,TRIM27,VANGL2,WNK1,ZEB2
GO:BP	regulation of signal transduction	GO:0009966	9.51166e-08	7.02174	2941	400	88	APLP2,ARRDC3,ASCL1,ASPM,AUTS2,BIRC5,BMPR2,CALR,CASP2,CCNB1,CD63,CDCA8,CDON,CDT1,CEP55,CIT,CLU,CNOT1,CNOT2,COL2A1,DAB1,DRAXIN,F2R,FGFR3,FN1,FOXM1,FSTL1,G3BP1,GADD45G,GLI3,GPC1,GRB10,GSTP1,HAX1,HES1,HMGA2,HMGB2,IGFBP5,IGFBPL1,IQGAP1,ITGA6,ITSN1,JUN,LMNB1,LPAR1,LY6E,MAD2L2,MDK,MLLT3,MMD2,NCOA2,NDRG2,NDUFC2,NEUROD2,NOTCH2,NREP,NUCKS1,P4HB,PAK3,PBK,PEA15A,PIAS2,PJA2,PLCE1,PRDX2,PRNP,RAD51,RPL5,RPS12,S…
GO:BP	positive regulation of biosynthetic process	GO:0009891	1.13686e-07	6.94429	2134	400	71	AGO2,ARPP19,ASCL1,ATF4,AUTS2,BMPR2,BRD8,CCNA2,CCT4,CCT5,CDON,CKAP2,CLU,COA3,DBI,DDAH1,DDAH2,EOMES,F2R,FOXM1,GATAD2A,GLI3,HAX1,HES1,HMGA2,HMGB2,ID4,ITGA6,JUN,LHX2,MAD2L2,MDK,MED21,MED27,MEIS2,MLLT3,NCOA2,NDUFC2,NEUROD2,NEUROD6,NFIB,NOLC1,NR2E1,NUCKS1,PAK3,PAX6,PIAS2,POU3F2,RPL5,RPS27L,RPS3A1,RPS9,RSF1,RYBP,SALL2,SFRP1,SOX1,SOX21,SOX6,SP1,TAF3,TOP2A,TOX3,TRIM27,VIM,WDR77,WWC1,ZBTB18,ZBTB20,ZEB1,ZEB2
GO:BP	positive regulation of cell cycle process	GO:0090068	1.21996e-07	6.91365	262	400	22	AZIN1,BIRC5,CCNB1,CCND1,CCND2,CDC25C,CDC27,CDCA8,CDT1,CIT,DTL,DYNC1H1,ECT2,GPSM2,KIF23,LMNB1,NCAPG,NUSAP1,RACGAP1,SMC2,SMC4,UBE2C
GO:BP	cell motility	GO:0048870	1.24817e-07	6.90373	1731	400	62	AGO2,ARHGEF39,ASCL1,ASPM,AUTS2,BMPR2,CALR,CD63,CELSR1,DAB1,DACH1,DCX,DPYSL3,EDNRB,EFNB2,EMX2,EOMES,F2R,FLRT3,FMNL2,FN1,FSTL1,GLI3,GPC1,GPM6A,GRB10,GSTP1,HES1,HMGB2,IGFBP5,INSM1,IQGAP1,ITGA6,JUN,KNSTRN,LPAR1,LRP8,MDK,MEGF10,NDE1,NISCH,NR2E1,PAK3,PARVA,PAX6,PLXNA2,POU3F2,PTN,SDCBP,SFRP1,SLC12A2,SORL1,SOX1,SP1,SPARC,SRGAP2,VANGL2,VIM,WNK1,WWC1,ZEB2,ZRANB1
GO:BP	positive regulation of neurogenesis	GO:0050769	1.30887e-07	6.8831	289	400	23	ASCL1,ASPM,BMPR2,CDH4,DCX,DMRTA2,FN1,GLI3,HES1,ID4,LRP8,MDK,NR2E1,PAK3,PAX6,PIAS2,PLXNA2,PPP1CC,PTN,SEMA5A,TRAK1,VIM,ZEB2
GO:BP	axonogenesis	GO:0007409	1.4726e-07	6.83191	464	400	29	ALCAM,APLP2,AUTS2,BMPR2,CDH4,CRMP1,DAB1,DCX,DRAXIN,EFNB2,FLRT3,FN1,GLI3,LHX2,MYCBP2,NFIB,NR2E1,NRCAM,PAK3,PAX6,PLXNA2,POU3F2,SEMA5A,TRAK1,TUBB3,VANGL2,VIM,WNT7B,ZEB2
GO:BP	positive regulation of protein metabolic process	GO:0051247	1.83639e-07	6.73603	1529	400	57	ARRDC3,AUTS2,BIRC5,BMPR2,CASP2,CCNB1,CCND1,CCND2,CDC20,CDCA2,CDCA8,CDON,CENPE,CKS2,CLIP3,CLU,COA3,DAB1,DAZAP2,DTL,ECT2,EDNRB,F2R,FGFR3,FN1,HAX1,HES1,HMGA2,HSPBP1,HSPD1,IQGAP1,LRP8,MAD2L2,MMD2,MYCBP2,PPP1R9A,PRNP,PSMC2,RIF1,RPL5,RPLP1,RPS27L,RPS3A1,RPS9,RTF1,SDCBP,SORL1,SP1,TAOK1,TFRC,UBA2,UBE2N,UHRF1,VANGL2,VIM,WNK1,ZEB2
GO:BP	regulation of anatomical structure morphogenesis	GO:0022603	2.14385e-07	6.66881	963	400	43	AGO2,ARHGAP33,BMPR2,BTG1,CALR,CDH4,CELSR1,CFDP1,DAB1,DCX,DDAH1,DMRT3,DRAXIN,EFNB2,FMNL2,FN1,HES1,HMGA2,LPAR1,LRP8,MDK,MLLT3,NR2E1,P4HB,PAK3,PARVA,PIAS2,PLXNA2,POU3F2,PPP1R9A,PTN,SEMA5A,SFRP1,SP1,SPARC,TFRC,TRAK1,TRIOBP,VANGL2,VIM,WNT7B,ZEB2,ZRANB1
GO:BP	regulation of gene expression	GO:0010468	2.21019e-07	6.65557	5453	400	134	AGO2,ASCL1,ATF4,AUTS2,BIRC5,BMPR2,BRD8,BZW2,CALR,CCNA2,CCNB1,CCND1,CDON,CENPF,CKAP2,CKS2,CLU,CNOT1,CNOT10,CNOT2,CNPY2,COA3,COL2A1,DACH1,DCP2,DEPDC1A,DMRT3,DMRTA2,EDNRB,EIF3B,EIF3K,EIF4EBP1,ELAVL4,EMX1,EMX2,ENC1,EOMES,F2R,FAM98B,FN1,FOXM1,G3BP1,GATAD2A,GLI3,GMNN,GSTP1,HAX1,HES1,HES6,HMGA2,HMGB2,HSPD1,ID4,IGFBP5,ILDR2,INSM1,IQGAP1,ITGA6,JUN,KIF1B,LHX2,LRP8,MAD2L2,MDK,MED21,MED27,MEIS2,MLLT3,MYCBP2,…
GO:BP	primary metabolic process	GO:0044238	2.24204e-07	6.64936	13177	400	256	AGO2,ALDOC,APLP2,APRT,ARL6IP1,ARPP19,ARRDC3,ASCL1,ASF1A,ATF4,AUTS2,AZIN1,BABAM1,BIRC5,BMPR2,BNIP3L,BRD8,BTG1,BZW2,CALR,CASP2,CCNA2,CCNB1,CCNB2,CCND1,CCND2,CCT4,CCT5,CDC20,CDC25C,CDC27,CDCA2,CDCA3,CDCA8,CDKN3,CDON,CDT1,CENPE,CENPF,CERS4,CHCHD1,CHMP2A,CIT,CKAP2,CKS2,CLIP3,CLU,CNOT1,CNOT10,CNOT2,COA3,COL2A1,COQ2,CTDSP2,CUL1,DAB1,DACH1,DAZAP2,DBI,DCP2,DDAH1,DDAH2,DEPDC1A,DMRT3,DMRTA2,DNTTIP2,DTL,DUSP…
GO:BP	negative regulation of nitrogen compound metabolic process	GO:0051172	2.28434e-07	6.64124	2548	400	79	AGO2,APLP2,ARL6IP1,ARPP19,ASCL1,ATF4,AZIN1,BIRC5,BMPR2,CALR,CCNB1,CCND1,CDC20,CDT1,CENPF,CLU,CNOT1,CNOT10,CNOT2,CTDSP2,DACH1,DBI,DCP2,DEPDC1A,DYNLL1,EDNRB,EIF4EBP1,ELAVL4,ENC1,EOMES,FOXM1,GATAD2A,GLI3,GMNN,GSTP1,HES1,HES6,HMGA2,HMGB2,ID4,IGFBP5,INSM1,ITM2B,JUN,MAD2L2,MYCBP2,NCOA2,NFIB,NOTCH2,NR2E1,PAIP2,PAX6,PBK,PRKAR2A,PRNP,RIF1,RPL5,RSF1,RTF1,RTN1,RYBP,SALL2,SDCBP,SFRP1,SORL1,SOX1,SOX6,SUZ12,TA…
GO:BP	regulation of nucleobase-containing compound metabolic process	GO:0019219	2.35471e-07	6.62806	4134	400	110	AGO2,ASCL1,ATF4,AUTS2,BABAM1,BIRC5,BMPR2,BRD8,CALR,CCNA2,CCNB1,CCND1,CCT4,CCT5,CDON,CDT1,CENPF,CKAP2,CKS2,CLU,CNOT1,CNOT2,DACH1,DCP2,DEPDC1A,DMRT3,DMRTA2,EDNRB,ELAVL4,EMX1,EMX2,EOMES,F2R,FAM168A,FOXM1,GATAD2A,GLI3,GMNN,HAX1,HES1,HES6,HMGA2,HMGB2,ID4,ILDR2,INSM1,ITGA6,JUN,LHX2,LRP8,MAD2L2,MCM6,MDK,MED21,MED27,MEIS2,MLLT3,NCOA2,NDUFC2,NEUROD2,NEUROD6,NFIB,NOLC1,NOTCH2,NR2E1,NUCKS1,PAK3,PAX6,PIAS2,P…
GO:BP	negative regulation of mitotic cell cycle phase transition	GO:1901991	2.56912e-07	6.59022	175	400	18	BABAM1,BIRC5,CASP2,CCNB1,CCND1,CDC20,CDCA8,CDT1,CTDSP2,DTL,HMGA2,NUF2,RPS27L,SPC25,TAOK1,TOPBP1,ZFP36L1,ZWINT
GO:BP	positive regulation of cellular biosynthetic process	GO:0031328	2.71422e-07	6.56635	2083	400	69	AGO2,ARPP19,ASCL1,ATF4,AUTS2,BMPR2,BRD8,CCNA2,CCT4,CCT5,CDON,CKAP2,CLU,COA3,DDAH1,DDAH2,EOMES,F2R,FOXM1,GATAD2A,GLI3,HAX1,HES1,HMGA2,HMGB2,ID4,ITGA6,JUN,LHX2,MAD2L2,MDK,MED21,MED27,MEIS2,MLLT3,NCOA2,NDUFC2,NEUROD2,NEUROD6,NFIB,NOLC1,NR2E1,NUCKS1,PAK3,PAX6,PIAS2,POU3F2,RPL5,RPS27L,RPS3A1,RPS9,RSF1,RYBP,SALL2,SFRP1,SOX1,SOX21,SOX6,SP1,TAF3,TOP2A,TOX3,TRIM27,VIM,WDR77,WWC1,ZBTB18,ZEB1,ZEB2
GO:BP	nucleobase-containing compound biosynthetic process	GO:0034654	2.84551e-07	6.54584	4040	400	108	AGO2,APRT,ASCL1,ATF4,AUTS2,BIRC5,BMPR2,BRD8,CALR,CCNA2,CCND1,CCT4,CCT5,CDON,CENPF,CKAP2,CKS2,CLU,CNOT1,CNOT2,DACH1,DCP2,DEPDC1A,DMRT3,DMRTA2,DTL,EDNRB,EMX1,EMX2,EOMES,F2R,FOXM1,GATAD2A,GLI3,GMNN,HAX1,HES1,HES6,HMGA2,HMGB2,ID4,INSM1,ITGA6,JUN,LHX2,LRP8,MAD2L2,MDK,MED21,MED27,MEIS2,MLLT3,NCOA2,NDUFA7,NDUFB6,NDUFC2,NDUFV3,NEUROD2,NEUROD6,NFIB,NOLC1,NOTCH2,NR2E1,NUCKS1,PAK3,PAX6,PDHA1,PIAS2,POLD1,POL…
GO:BP	heterocycle biosynthetic process	GO:0018130	3.51981e-07	6.45348	4108	400	109	AGO2,APRT,ASCL1,ATF4,AUTS2,BIRC5,BMPR2,BRD8,CALR,CCNA2,CCND1,CCT4,CCT5,CDON,CENPF,CKAP2,CKS2,CLU,CNOT1,CNOT2,DACH1,DCP2,DEPDC1A,DMRT3,DMRTA2,DTL,EDNRB,EMX1,EMX2,EOMES,F2R,FOXM1,GATAD2A,GLI3,GMNN,HAX1,HES1,HES6,HMGA2,HMGB2,ID4,INSM1,ITGA6,JUN,LHX2,LRP8,MAD2L2,MDK,MED21,MED27,MEIS2,MLLT3,NCOA2,NDUFA7,NDUFB6,NDUFC2,NDUFV3,NEUROD2,NEUROD6,NFIB,NOLC1,NOTCH2,NR2E1,NUCKS1,PAK3,PAX6,PDHA1,PIAS2,POLD1,POL…
GO:BP	negative regulation of cellular component organization	GO:0051129	3.5511e-07	6.44964	718	400	36	BIRC5,CAMSAP2,CCNB1,CDC20,CDCA8,CDT1,CKAP2,CLIP3,CLU,CORO2B,CRMP1,DAB1,DCP2,DPYSL3,DRAXIN,EFNB2,EIF4EBP1,HES1,LGALS1,LPAR1,MDM1,NEUROD2,NUF2,PPP1R9A,PRNP,PTN,SDCBP,SEMA5A,SLC25A5,SORL1,SPC25,TAOK1,TFRC,TOP2A,VIM,ZWINT
GO:BP	regulation of multicellular organismal development	GO:2000026	4.82666e-07	6.31635	1525	400	56	AGO2,ASCL1,ASPM,ATF4,BMPR2,BTG1,CCNB1,CCND1,CCND2,CDH4,CLSTN1,DAB1,DCX,DDAH1,DMRTA2,DRAXIN,FAM210B,FLRT3,FN1,GLI3,GPM6B,HAX1,HES1,HES6,HMGA2,HMGB2,ID4,JUN,LHX2,LRP8,LRRN1,LTBP3,MDK,MEIS2,NOTCH2,NR2E1,PAK3,PAX6,PIAS2,PLXNA2,PPP1CC,PRDX2,PTN,RACGAP1,SEMA5A,SFRP1,SORL1,SOX6,SP1,SPARC,TRAK1,VIM,WNT7B,ZEB1,ZEB2,ZFP36L1
GO:BP	mitotic cell cycle checkpoint signaling	GO:0007093	5.2041e-07	6.28365	139	400	16	BABAM1,BIRC5,CASP2,CCNB1,CCND1,CDC20,CDCA8,CDT1,DTL,HMGA2,NUF2,RPS27L,SPC25,TAOK1,TOPBP1,ZWINT
GO:BP	embryo development ending in birth or egg hatching	GO:0009792	7.39571e-07	6.13102	811	400	38	BMPR2,CCNB1,CCNB2,CELSR1,CNOT1,CNOT2,COL2A1,EMX1,EOMES,ETL4,GATAD2A,GLI3,HES1,KIF1B,LHX2,LY6E,MED21,MIB1,NOLC1,NOTCH2,NUP50,PAX6,PHGDH,PITPNB,PLXNA2,RCN1,RPA1,RTF1,SALL2,SFRP1,SOX6,SP1,VANGL2,WNT7B,ZBTB18,ZEB1,ZEB2,ZFP36L1
GO:BP	attachment of spindle microtubules to kinetochore	GO:0008608	8.43913e-07	6.0737	42	400	10	BIRC5,CCNB1,CDCA8,CDT1,CENPE,ECT2,KNSTRN,NUF2,RACGAP1,SPC25
GO:BP	regulation of chromosome separation	GO:1905818	8.5654e-07	6.06725	104	400	14	BIRC5,CCNB1,CDC20,CDC27,CDCA8,CDT1,CENPE,NCAPG,NUF2,SMC2,SMC4,SPC25,UBE2C,ZWINT
GO:BP	aromatic compound biosynthetic process	GO:0019438	8.90828e-07	6.05021	4119	400	108	AGO2,APRT,ASCL1,ATF4,AUTS2,BIRC5,BMPR2,BRD8,CALR,CCNA2,CCND1,CCT4,CCT5,CDON,CENPF,CKAP2,CKS2,CLU,CNOT1,CNOT2,DACH1,DCP2,DEPDC1A,DMRT3,DMRTA2,DTL,EDNRB,EMX1,EMX2,EOMES,F2R,FOXM1,GATAD2A,GLI3,GMNN,HAX1,HES1,HES6,HMGA2,HMGB2,ID4,INSM1,ITGA6,JUN,LHX2,LRP8,MAD2L2,MDK,MED21,MED27,MEIS2,MLLT3,NCOA2,NDUFA7,NDUFB6,NDUFC2,NDUFV3,NEUROD2,NEUROD6,NFIB,NOLC1,NOTCH2,NR2E1,NUCKS1,PAK3,PAX6,PDHA1,PIAS2,POLD1,POL…
GO:BP	regulation of catalytic activity	GO:0050790	8.98476e-07	6.04649	2284	400	72	APLP2,ARHGAP33,ARHGEF39,ARL6IP1,ARPP19,ARRDC3,AZIN1,BIRC5,BMPR2,BTG1,CASP2,CCNA2,CCNB1,CCNB2,CCND1,CCND2,CCT4,CDC20,CENPE,CIT,CKS2,CLU,DAB1,DAZAP2,DBI,DEPDC1A,DYNLL1,ECT2,F2R,FGFR3,FN1,GPSM2,GSTP1,HMGA2,HMGB2,HSPD1,IQGAP1,ITGA6,ITSN1,JUN,LPAR1,LRP8,MAD2L2,MMD2,MYCBP2,PARVA,PLCE1,PLXNA2,PPP1R12C,PPP1R1A,PPP1R9A,PRKAR2A,PRNP,PSMD2,PTN,RABEP1,RACGAP1,RANGAP1,RPL5,RPLP1,RPS27L,SFRP1,SORL1,SRGAP2,SUZ1…
GO:BP	macromolecule modification	GO:0043412	1.20366e-06	5.9195	3819	400	102	APLP2,ARPP19,ARRDC3,AUTS2,BABAM1,BIRC5,BMPR2,BRD8,BTG1,CCNA2,CCNB1,CCNB2,CCND1,CCND2,CDC20,CDC25C,CDC27,CDCA2,CDCA3,CDCA8,CDKN3,CDON,CENPE,CIT,CKS2,CLIP3,CLU,CTDSP2,CUL1,DAB1,DAZAP2,DBI,DDAH1,DTL,DUSP11,ECT2,EDNRB,ENC1,EOMES,FAM98B,FBL,FGFR3,FN1,GATAD2A,GSTP1,HAX1,HES1,HMGA2,HSPBP1,INSM1,IQGAP1,JUN,LRP8,MAD2L2,MED21,MED27,MIB1,MLLT3,MMD2,MYCBP2,NEUROD2,OSTC,P4HB,PAK3,PAX6,PBK,PCNP,PIAS2,PJA2,PLCE…
GO:BP	chromosome separation	GO:0051304	1.32208e-06	5.87874	127	400	15	BIRC5,CCNB1,CDC20,CDC27,CDCA8,CDT1,CENPE,NCAPG,NUF2,SMC2,SMC4,SPC25,TOP2A,UBE2C,ZWINT
GO:BP	chordate embryonic development	GO:0043009	1.48768e-06	5.82749	794	400	37	BMPR2,CCNB1,CCNB2,CELSR1,CNOT1,CNOT2,COL2A1,EMX1,EOMES,ETL4,GATAD2A,GLI3,HES1,LHX2,LY6E,MED21,MIB1,NOLC1,NOTCH2,NUP50,PAX6,PHGDH,PITPNB,PLXNA2,RCN1,RPA1,RTF1,SALL2,SFRP1,SOX6,SP1,VANGL2,WNT7B,ZBTB18,ZEB1,ZEB2,ZFP36L1
GO:BP	mitotic spindle midzone assembly	GO:0051256	1.65892e-06	5.78017	9	400	6	BIRC5,CDCA8,KIF23,KIF4,PRC1,RACGAP1
GO:BP	organic cyclic compound biosynthetic process	GO:1901362	1.66085e-06	5.77967	4272	400	110	AGO2,APRT,ASCL1,ATF4,AUTS2,BIRC5,BMPR2,BRD8,CALR,CCNA2,CCND1,CCT4,CCT5,CDON,CENPF,CKAP2,CKS2,CLU,CNOT1,CNOT2,DACH1,DCP2,DEPDC1A,DMRT3,DMRTA2,DTL,EDNRB,EMX1,EMX2,EOMES,F2R,FOXM1,GATAD2A,GLI3,GMNN,HAX1,HES1,HES6,HMGA2,HMGB2,ID4,INSM1,ITGA6,JUN,LHX2,LRP8,MAD2L2,MDK,MED21,MED27,MEIS2,MLLT3,MSMO1,NCOA2,NDUFA7,NDUFB6,NDUFC2,NDUFV3,NEUROD2,NEUROD6,NFIB,NOLC1,NOTCH2,NR2E1,NUCKS1,PAK3,PAX6,PDHA1,PIAS2,POL…
GO:BP	regulation of transferase activity	GO:0051338	1.78204e-06	5.74908	875	400	39	APLP2,ARRDC3,BMPR2,CCNA2,CCNB1,CCNB2,CCND1,CCND2,CCT4,CDC20,CENPE,CKS2,CLU,DAB1,DAZAP2,DBI,ECT2,FGFR3,GSTP1,HMGA2,IQGAP1,ITSN1,LRP8,MAD2L2,MMD2,PLCE1,PPP1R9A,PRKAR2A,PRNP,RPL5,RPLP1,SFRP1,SORL1,TAOK1,TRIM27,UBE2N,VANGL2,WNK1,ZEB2
GO:BP	response to stimulus	GO:0050896	1.78972e-06	5.74722	10488	400	213	ALCAM,APLP2,APRT,ARHGAP33,ARHGAP5,ARRDC3,ASCL1,ASF1A,ASPM,ATF4,AUTS2,BABAM1,BIRC5,BMPR2,BNIP3L,BRD8,BTG1,CALR,CASP2,CASQ1,CCNA2,CCNB1,CCND1,CCND2,CCT5,CD63,CDC20,CDCA8,CDH4,CDKN3,CDON,CDT1,CELSR1,CEP55,CEP57,CHMP2A,CIT,CLU,CNOT1,CNOT2,COL2A1,CORO2B,CRMP1,CUTA,DAB1,DACH1,DBI,DCX,DDAH1,DEPDC1A,DNAJA2,DPYSL3,DRAXIN,DTL,DYNLL1,ECT2,EDNRB,EFNB2,EIF4EBP1,ELAVL4,EMX1,EMX2,EOMES,EXO1,F2R,FABP7,FAM168A,FA…
GO:BP	epithelium development	GO:0060429	1.93232e-06	5.71392	1281	400	49	ALDOC,ASCL1,ATF4,BMPR2,BTG1,CCND1,CD63,CELSR1,COL2A1,DBI,EDNRB,EFNB2,EMX1,FLRT3,FSTL1,GATAD2A,GLI3,HES1,HMGA2,ID4,IGFBP5,INSM1,IQGAP1,JUN,LHX2,MDK,MIB1,MLLT3,MSI1,NFIB,NOTCH2,NUP50,PAX6,PHGDH,PLXNA2,POU3F2,SAFB2,SALL2,SFRP1,SOX21,TRIOBP,TYMS,VANGL2,VIM,WDR77,WNT7B,ZEB1,ZEB2,ZFP36L1
GO:BP	regulation of cell cycle phase transition	GO:1901987	2.08433e-06	5.68103	423	400	26	BABAM1,BIRC5,CASP2,CCNB1,CCND1,CCND2,CDC20,CDC25C,CDC27,CDCA8,CDT1,CENPE,CENPF,CTDSP2,DTL,HMGA2,LMNB1,NUF2,RAD51,RPS27L,SPC25,TAOK1,TOPBP1,UBE2C,ZFP36L1,ZWINT
GO:BP	embryo development	GO:0009790	2.32075e-06	5.63437	1246	400	48	ATF4,BMPR2,CCNB1,CCNB2,CDON,CELSR1,CNOT1,CNOT2,COL2A1,EMX1,EOMES,ETL4,FLRT3,FN1,GATAD2A,GLI3,HES1,HMGA2,KIF1B,LHX2,LY6E,MED21,MEIS2,MIB1,NOLC1,NOTCH2,NUP50,PAX6,PHGDH,PITPNB,PLXNA2,RACGAP1,RCN1,RPA1,RTF1,SALL2,SFRP1,SOX6,SP1,TOP2A,TRIOBP,VANGL2,WNK1,WNT7B,ZBTB18,ZEB1,ZEB2,ZFP36L1
GO:BP	mitotic cytokinesis	GO:0000281	2.35967e-06	5.62715	76	400	12	BIRC5,CDCA8,CENPA,CEP55,CHMP2A,CIT,CKAP2,ECT2,KIF23,KIF4,NUSAP1,RACGAP1
GO:BP	forebrain regionalization	GO:0021871	2.54358e-06	5.59455	24	400	8	DMRTA2,EMX1,EMX2,EOMES,GLI3,LHX2,PAX6,WNT7B
GO:BP	positive regulation of macromolecule biosynthetic process	GO:0010557	2.76178e-06	5.55881	1964	400	64	AGO2,ASCL1,ATF4,AUTS2,BMPR2,BRD8,CCNA2,CCT4,CCT5,CDON,CKAP2,COA3,EOMES,F2R,FOXM1,GATAD2A,GLI3,HAX1,HES1,HMGA2,HMGB2,ID4,ITGA6,JUN,LHX2,MAD2L2,MDK,MED21,MED27,MEIS2,MLLT3,NCOA2,NEUROD2,NEUROD6,NFIB,NOLC1,NR2E1,NUCKS1,PAK3,PAX6,PIAS2,POU3F2,RPL5,RPS27L,RPS3A1,RPS9,RSF1,RYBP,SALL2,SFRP1,SOX1,SOX21,SOX6,SP1,TAF3,TOP2A,TOX3,TRIM27,VIM,WDR77,WWC1,ZBTB18,ZEB1,ZEB2
GO:BP	negative regulation of mitotic cell cycle	GO:0045930	2.87912e-06	5.54074	228	400	19	BABAM1,BIRC5,BTG1,CASP2,CCNB1,CCND1,CDC20,CDCA8,CDT1,CTDSP2,DTL,HMGA2,NUF2,RPS27L,SPC25,TAOK1,TOPBP1,ZFP36L1,ZWINT
GO:BP	cell cycle checkpoint signaling	GO:0000075	2.92906e-06	5.53327	179	400	17	BABAM1,BIRC5,CASP2,CCNB1,CCND1,CDC20,CDCA8,CDT1,DTL,HMGA2,NUF2,RAD51,RPS27L,SPC25,TAOK1,TOPBP1,ZWINT
GO:BP	locomotion	GO:0040011	3.01624e-06	5.52053	1384	400	51	AGO2,ALCAM,ARHGEF39,ARRDC3,BMPR2,CALR,CD63,CDH4,CRMP1,DACH1,DPYSL3,DRAXIN,EDNRB,EFNB2,F2R,FLRT3,FN1,GLI3,GSTP1,HMGB2,IGFBP5,INSM1,IQGAP1,ITGA6,JUN,LHX2,LPAR1,MDK,MYCBP2,NFIB,NISCH,NR2E1,NRCAM,PAK3,PARVA,PAX6,PLXNA2,PTN,SDCBP,SEMA5A,SFRP1,SLC12A2,SORL1,SP1,SPARC,SRGAP2,TUBB3,VANGL2,VIM,WNK1,WNT7B
GO:BP	regulation of cell death	GO:0010941	3.10805e-06	5.50751	1831	400	61	ARL6IP1,ASCL1,ATF4,BIRC5,BNIP3L,BRD8,BTG1,CASP2,CCND1,CCND2,CFDP1,CHMP2A,CLIP3,CLU,COL2A1,DRAXIN,ECT2,EDNRB,EFNB2,F2R,FN1,FSTL1,GADD45G,GLI3,GSTP1,HAX1,HMGA2,HMGB2,HSPD1,ITGA6,ITSN1,JUN,LDHA,LGALS1,LPAR1,LRP8,MDK,MT1,NDUFC2,NOTCH2,NR2E1,P4HB,PAK3,PAX6,PEA15A,PRDX2,PRNP,PTN,RPS3A1,RYBP,SFRP1,SLC25A5,SORL1,TAX1BP1,TEX261,TFRC,TOP2A,TOX3,TPT1,TRIM2,ZFP36L1
GO:BP	cell cycle G2/M phase transition	GO:0044839	3.19848e-06	5.49506	157	400	16	ARPP19,BABAM1,BIRC5,CCNA2,CCNB1,CCNB2,CCND1,CDC25C,CENPF,CIT,DTL,FOXM1,HMGA2,LMNB1,TAOK1,TOPBP1
GO:BP	regulation of response to stimulus	GO:0048583	4.00725e-06	5.39715	4011	400	104	APLP2,ARRDC3,ASCL1,ASPM,ATF4,AUTS2,BABAM1,BIRC5,BMPR2,BRD8,CALR,CASP2,CASQ1,CCNB1,CD63,CDCA8,CDON,CDT1,CEP55,CIT,CLU,CNOT1,CNOT2,COL2A1,CORO2B,DAB1,DDAH1,DRAXIN,EDNRB,EFNB2,F2R,FABP7,FAM168A,FGFR3,FN1,FOXM1,FSTL1,G3BP1,GADD45G,GLI3,GPC1,GRB10,GSTP1,HAX1,HES1,HMGA2,HMGB2,HSPD1,IGFBP5,IGFBPL1,IQGAP1,ITGA6,ITSN1,JUN,LGALS1,LMNB1,LPAR1,LRP8,LY6E,MAD2L2,MDK,MLLT3,MMD2,MYCBP2,NCOA2,NDRG2,NDUFC2,NEUROD2…
GO:BP	mitotic spindle elongation	GO:0000022	4.09612e-06	5.38763	10	400	6	BIRC5,CDCA8,KIF23,KIF4,PRC1,RACGAP1
GO:BP	negative regulation of cell cycle process	GO:0010948	4.14006e-06	5.38299	287	400	21	BABAM1,BIRC5,CASP2,CCNB1,CCND1,CDC20,CDCA8,CDT1,CHMP2A,CTDSP2,DTL,HMGA2,MDM1,NUF2,RAD51,RPS27L,SPC25,TAOK1,TOPBP1,ZFP36L1,ZWINT
GO:BP	non-membrane-bounded organelle assembly	GO:0140694	4.21735e-06	5.37496	375	400	24	ASPM,BIRC5,CASQ1,CCNB2,CDC20,CDCA8,CENPA,CENPE,CHMP2A,CNOT1,CNOT2,DYNC1H1,G3BP1,GPSM2,KIF11,KIF23,KIF4,MDM1,PRC1,PRRC2C,RACGAP1,RPL5,RPS27L,RPSA
GO:BP	negative regulation of transcription by RNA polymerase II	GO:0000122	4.72817e-06	5.32531	985	400	41	ASCL1,ATF4,CALR,CCND1,CNOT1,CNOT2,DACH1,EDNRB,EOMES,FOXM1,GATAD2A,GLI3,HES1,HES6,HMGA2,HMGB2,ID4,INSM1,JUN,MAD2L2,NCOA2,NFIB,NOTCH2,NR2E1,PAX6,RIF1,RTF1,RYBP,SALL2,SDCBP,SOX1,SOX6,SUZ12,TAF3,TRIM27,UHRF1,WWC1,ZBTB18,ZBTB20,ZEB1,ZEB2
GO:BP	regulation of transcription by RNA polymerase II	GO:0006357	4.84619e-06	5.3146	2522	400	75	AGO2,ASCL1,ATF4,AUTS2,BMPR2,BRD8,CALR,CCND1,CDON,CKAP2,CKS2,CNOT1,CNOT2,DACH1,DMRT3,DMRTA2,EDNRB,EMX1,EMX2,EOMES,FOXM1,GATAD2A,GLI3,HAX1,HES1,HES6,HMGA2,HMGB2,ID4,INSM1,ITGA6,JUN,LHX2,MAD2L2,MED21,MED27,MEIS2,MLLT3,NCOA2,NEUROD2,NEUROD6,NFIB,NOTCH2,NR2E1,NUCKS1,PAX6,PIAS2,POU3F2,RIF1,RSF1,RTF1,RYBP,SAFB2,SALL2,SDCBP,SLTM,SOX1,SOX21,SOX3,SOX6,SP1,SUZ12,TAF3,TOP2A,TOX3,TRIM27,UHRF1,WDR77,WWC1,ZBTB1…
GO:BP	regulation of RNA metabolic process	GO:0051252	5.14734e-06	5.28842	3814	400	100	AGO2,ASCL1,ATF4,AUTS2,BIRC5,BMPR2,BRD8,CALR,CCNA2,CCNB1,CCND1,CDON,CENPF,CKAP2,CKS2,CLU,CNOT1,CNOT2,DACH1,DCP2,DEPDC1A,DMRT3,DMRTA2,EDNRB,ELAVL4,EMX1,EMX2,EOMES,F2R,FOXM1,GATAD2A,GLI3,GMNN,HAX1,HES1,HES6,HMGA2,HMGB2,ID4,ILDR2,INSM1,ITGA6,JUN,LHX2,LRP8,MAD2L2,MDK,MED21,MED27,MEIS2,MLLT3,NCOA2,NEUROD2,NEUROD6,NFIB,NOLC1,NOTCH2,NR2E1,NUCKS1,PAX6,PIAS2,POU3F2,PRDX2,PRNP,RBM20,RIF1,RSF1,RTF1,RYBP,SAFB…
GO:BP	G2/M transition of mitotic cell cycle	GO:0000086	5.21509e-06	5.28274	140	400	15	ARPP19,BABAM1,BIRC5,CCNA2,CCNB1,CCND1,CDC25C,CENPF,CIT,DTL,FOXM1,HMGA2,LMNB1,TAOK1,TOPBP1
GO:BP	regulation of apoptotic process	GO:0042981	5.21871e-06	5.28244	1628	400	56	ARL6IP1,ASCL1,ATF4,BIRC5,BNIP3L,BRD8,BTG1,CASP2,CCND1,CCND2,CFDP1,CLIP3,CLU,COL2A1,DRAXIN,ECT2,EDNRB,F2R,FN1,FSTL1,GADD45G,GLI3,GSTP1,HAX1,HMGA2,HMGB2,HSPD1,ITGA6,ITSN1,JUN,LDHA,LGALS1,LPAR1,LRP8,MDK,MT1,NOTCH2,NR2E1,P4HB,PAK3,PEA15A,PRDX2,PRNP,PTN,RPS3A1,RYBP,SFRP1,SLC25A5,TAX1BP1,TEX261,TFRC,TOP2A,TOX3,TPT1,TRIM2,ZFP36L1
GO:BP	regulation of chromosome organization	GO:0033044	5.49187e-06	5.26028	237	400	19	BIRC5,CCNB1,CCT4,CCT5,CDC20,CDC27,CDCA8,CDT1,CENPE,DCP2,NCAPG,NUF2,SMC2,SMC4,SMG5,SPC25,TOP2A,UBE2C,ZWINT
GO:BP	transcription by RNA polymerase II	GO:0006366	6.11239e-06	5.21379	2585	400	76	AGO2,ASCL1,ATF4,AUTS2,BMPR2,BRD8,CALR,CCND1,CDON,CKAP2,CKS2,CNOT1,CNOT2,DACH1,DMRT3,DMRTA2,EDNRB,EMX1,EMX2,EOMES,FOXM1,GATAD2A,GLI3,HAX1,HES1,HES6,HMGA2,HMGB2,ID4,INSM1,ITGA6,JUN,LHX2,MAD2L2,MED21,MED27,MEIS2,MLLT3,NCOA2,NEUROD2,NEUROD6,NFIB,NOTCH2,NR2E1,NUCKS1,PAX6,PIAS2,POLR2J,POU3F2,RIF1,RSF1,RTF1,RYBP,SAFB2,SALL2,SDCBP,SLTM,SOX1,SOX21,SOX3,SOX6,SP1,SUZ12,TAF3,TOP2A,TOX3,TRIM27,UHRF1,WDR77,WWC…
GO:BP	regionalization	GO:0003002	6.91942e-06	5.15993	354	400	23	ASCL1,BMPR2,CDON,CELSR1,DMRT3,DMRTA2,EMX1,EMX2,EOMES,GLI3,HES1,HES6,LHX2,MIB1,MLLT3,NOTCH2,PAX6,PLXNA2,SFRP1,SOX1,VANGL2,WNT7B,ZEB2
GO:BP	metabolic process	GO:0008152	7.96712e-06	5.0987	14703	400	272	AGO2,ALDOC,APLP2,APRT,ARL6IP1,ARPP19,ARRDC3,ASCL1,ASF1A,ATF4,AUTS2,AZIN1,BABAM1,BIRC5,BMPR2,BNIP3L,BRD8,BTG1,BZW2,CALR,CASP2,CCNA2,CCNB1,CCNB2,CCND1,CCND2,CCT4,CCT5,CDC20,CDC25C,CDC27,CDCA2,CDCA3,CDCA8,CDKN3,CDON,CDT1,CENPE,CENPF,CERS4,CHCHD1,CHMP2A,CIT,CKAP2,CKB,CKS2,CLIP3,CLU,CNOT1,CNOT10,CNOT2,CNPY2,COA3,COL2A1,COQ2,CTDSP2,CUL1,DAB1,DACH1,DAZAP2,DBI,DCP2,DDAH1,DDAH2,DEPDC1A,DMRT3,DMRTA2,DNTTIP…
GO:BP	spindle elongation	GO:0051231	8.90028e-06	5.0506	11	400	6	BIRC5,CDCA8,KIF23,KIF4,PRC1,RACGAP1
GO:BP	regulation of programmed cell death	GO:0043067	1.01874e-05	4.99194	1659	400	56	ARL6IP1,ASCL1,ATF4,BIRC5,BNIP3L,BRD8,BTG1,CASP2,CCND1,CCND2,CFDP1,CLIP3,CLU,COL2A1,DRAXIN,ECT2,EDNRB,F2R,FN1,FSTL1,GADD45G,GLI3,GSTP1,HAX1,HMGA2,HMGB2,HSPD1,ITGA6,ITSN1,JUN,LDHA,LGALS1,LPAR1,LRP8,MDK,MT1,NOTCH2,NR2E1,P4HB,PAK3,PEA15A,PRDX2,PRNP,PTN,RPS3A1,RYBP,SFRP1,SLC25A5,TAX1BP1,TEX261,TFRC,TOP2A,TOX3,TPT1,TRIM2,ZFP36L1
GO:BP	positive regulation of protein modification process	GO:0031401	1.03234e-05	4.98618	1053	400	42	ARRDC3,AUTS2,BIRC5,BMPR2,CCNB1,CCND1,CCND2,CDC20,CDCA2,CDCA8,CDON,CENPE,CKS2,CLIP3,CLU,DAB1,DAZAP2,ECT2,EDNRB,FGFR3,HAX1,HES1,HMGA2,HSPBP1,IQGAP1,LRP8,MAD2L2,MMD2,MYCBP2,PPP1R9A,PRNP,RIF1,RPLP1,RTF1,SDCBP,TAOK1,TFRC,UBA2,UBE2N,VANGL2,WNK1,ZEB2
GO:BP	positive regulation of RNA metabolic process	GO:0051254	1.07166e-05	4.96994	1892	400	61	AGO2,ASCL1,ATF4,AUTS2,BMPR2,BRD8,CCNA2,CCNB1,CDON,CKAP2,CNOT1,CNOT2,DCP2,EOMES,F2R,FOXM1,GATAD2A,GLI3,HAX1,HES1,HMGA2,HMGB2,ID4,ITGA6,JUN,LHX2,MAD2L2,MDK,MED21,MED27,MEIS2,MLLT3,NCOA2,NEUROD2,NEUROD6,NFIB,NOLC1,NR2E1,NUCKS1,PAX6,PIAS2,POU3F2,RBM20,RSF1,RYBP,SALL2,SFRP1,SOX1,SOX21,SOX6,SP1,TAF3,TOP2A,TOX3,TRIM27,WDR77,WWC1,ZBTB18,ZEB1,ZEB2,ZFP36L1
GO:BP	negative regulation of cell cycle phase transition	GO:1901988	1.08711e-05	4.96373	247	400	19	BABAM1,BIRC5,CASP2,CCNB1,CCND1,CDC20,CDCA8,CDT1,CTDSP2,DTL,HMGA2,NUF2,RAD51,RPS27L,SPC25,TAOK1,TOPBP1,ZFP36L1,ZWINT
GO:BP	pattern specification process	GO:0007389	1.2007e-05	4.92057	460	400	26	ASCL1,BMPR2,CDON,CELSR1,DMRT3,DMRTA2,EMX1,EMX2,EOMES,GLI3,HES1,HES6,LHX2,MEIS2,MIB1,MLLT3,NOTCH2,PAX6,PLXNA2,SFRP1,SOX1,VANGL2,WDR77,WNT7B,ZEB1,ZEB2
GO:BP	regulation of DNA-templated transcription	GO:0006355	1.21153e-05	4.91667	3502	400	93	AGO2,ASCL1,ATF4,AUTS2,BIRC5,BMPR2,BRD8,CALR,CCNA2,CCND1,CDON,CENPF,CKAP2,CKS2,CLU,CNOT1,CNOT2,DACH1,DEPDC1A,DMRT3,DMRTA2,EDNRB,EMX1,EMX2,EOMES,F2R,FOXM1,GATAD2A,GLI3,GMNN,HAX1,HES1,HES6,HMGA2,HMGB2,ID4,INSM1,ITGA6,JUN,LHX2,LRP8,MAD2L2,MDK,MED21,MED27,MEIS2,MLLT3,NCOA2,NEUROD2,NEUROD6,NFIB,NOLC1,NOTCH2,NR2E1,NUCKS1,PAX6,PIAS2,POU3F2,PRDX2,PRNP,RIF1,RSF1,RTF1,RYBP,SAFB2,SALL2,SDCBP,SFRP1,SLTM,SOX1,…
GO:BP	regulation of nucleic acid-templated transcription	GO:1903506	1.2289e-05	4.91048	3503	400	93	AGO2,ASCL1,ATF4,AUTS2,BIRC5,BMPR2,BRD8,CALR,CCNA2,CCND1,CDON,CENPF,CKAP2,CKS2,CLU,CNOT1,CNOT2,DACH1,DEPDC1A,DMRT3,DMRTA2,EDNRB,EMX1,EMX2,EOMES,F2R,FOXM1,GATAD2A,GLI3,GMNN,HAX1,HES1,HES6,HMGA2,HMGB2,ID4,INSM1,ITGA6,JUN,LHX2,LRP8,MAD2L2,MDK,MED21,MED27,MEIS2,MLLT3,NCOA2,NEUROD2,NEUROD6,NFIB,NOLC1,NOTCH2,NR2E1,NUCKS1,PAX6,PIAS2,POU3F2,PRDX2,PRNP,RIF1,RSF1,RTF1,RYBP,SAFB2,SALL2,SDCBP,SFRP1,SLTM,SOX1,…
GO:BP	positive regulation of phosphate metabolic process	GO:0045937	1.34688e-05	4.87067	941	400	39	BIRC5,BMPR2,CCNB1,CCND1,CCND2,CDCA2,CDCA8,CDON,CENPE,CKS2,CLIP3,CLU,DAB1,DAZAP2,ECT2,EDNRB,FGFR3,GRB10,HAX1,HES1,HMGA2,IQGAP1,ITGA6,ITSN1,LRP8,MAD2L2,MMD2,NDUFC2,PPP1R9A,PRNP,RPL5,RPLP1,SDCBP,TAOK1,TFRC,VANGL2,WNK1,ZBTB20,ZEB2
GO:BP	positive regulation of phosphorus metabolic process	GO:0010562	1.34688e-05	4.87067	941	400	39	BIRC5,BMPR2,CCNB1,CCND1,CCND2,CDCA2,CDCA8,CDON,CENPE,CKS2,CLIP3,CLU,DAB1,DAZAP2,ECT2,EDNRB,FGFR3,GRB10,HAX1,HES1,HMGA2,IQGAP1,ITGA6,ITSN1,LRP8,MAD2L2,MMD2,NDUFC2,PPP1R9A,PRNP,RPL5,RPLP1,SDCBP,TAOK1,TFRC,VANGL2,WNK1,ZBTB20,ZEB2
GO:BP	stem cell population maintenance	GO:0019827	1.36612e-05	4.86451	198	400	17	ASPM,CNOT1,CNOT2,EOMES,HES1,HMGA2,MED21,MED27,MIAT,NR2E1,PTN,RIF1,RTF1,SFRP1,TPT1,VANGL2,ZFP706
GO:BP	regulation of RNA biosynthetic process	GO:2001141	1.37677e-05	4.86114	3511	400	93	AGO2,ASCL1,ATF4,AUTS2,BIRC5,BMPR2,BRD8,CALR,CCNA2,CCND1,CDON,CENPF,CKAP2,CKS2,CLU,CNOT1,CNOT2,DACH1,DEPDC1A,DMRT3,DMRTA2,EDNRB,EMX1,EMX2,EOMES,F2R,FOXM1,GATAD2A,GLI3,GMNN,HAX1,HES1,HES6,HMGA2,HMGB2,ID4,INSM1,ITGA6,JUN,LHX2,LRP8,MAD2L2,MDK,MED21,MED27,MEIS2,MLLT3,NCOA2,NEUROD2,NEUROD6,NFIB,NOLC1,NOTCH2,NR2E1,NUCKS1,PAX6,PIAS2,POU3F2,PRDX2,PRNP,RIF1,RSF1,RTF1,RYBP,SAFB2,SALL2,SDCBP,SFRP1,SLTM,SOX1,…
GO:BP	negative regulation of cell cycle	GO:0045786	1.44116e-05	4.84129	368	400	23	BABAM1,BIRC5,BTG1,CASP2,CCNB1,CCND1,CDC20,CDCA8,CDT1,CHMP2A,CTDSP2,DTL,GMNN,HMGA2,MDM1,NUF2,RAD51,RPS27L,SPC25,TAOK1,TOPBP1,ZFP36L1,ZWINT
GO:BP	positive regulation of neural precursor cell proliferation	GO:2000179	1.4483e-05	4.83914	71	400	11	ASCL1,ASPM,CDON,DMRTA2,GLI3,ID4,INSM1,LHX2,MDK,NR2E1,PAX6
GO:BP	regulation of biological quality	GO:0065008	1.55313e-05	4.80879	4003	400	102	AGO2,APLP2,APRT,ARHGAP33,ARRDC3,ATF4,BIRC5,BMPR2,BNIP3L,CALR,CASQ1,CCNB2,CCND1,CCT4,CCT5,CDC20,CDH4,CIT,CKB,CLSTN1,CLU,CNOT1,CNOT2,COL2A1,CORO2B,DBI,DCP2,DCTN1,DCX,DDAH1,DRAXIN,DYNC1H1,DYNLL1,EDNRB,EFNB2,ELAVL4,EMX1,F2R,FAM210B,FLRT3,FN1,FSTL1,GPM6A,GPM6B,GRB10,HAX1,HMGA2,HMGB2,HSPD1,IGFBP5,ILDR2,ITSN1,JUN,LPAR1,LRP8,LRRN1,LTBP3,MAP1LC3B,MT1,NCOA2,NDUFC2,NEUROD2,NISCH,NR2E1,NRCAM,NUCKS1,PAIP2,PAK…
GO:BP	epithelial cell proliferation	GO:0050673	1.73802e-05	4.75995	502	400	27	AZIN1,BIRC5,BMPR2,CCND1,CCND2,DACH1,EDNRB,EFNB2,FABP7,HES1,HMGA2,HMGB2,IGFBP5,JUN,MDK,MKI67,NFIB,NOTCH2,PAX6,PTN,SFRP1,SP1,SPARC,UHRF1,WDR77,ZEB1,ZFP36L1
GO:BP	maintenance of cell number	GO:0098727	1.98851e-05	4.70147	203	400	17	ASPM,CNOT1,CNOT2,EOMES,HES1,HMGA2,MED21,MED27,MIAT,NR2E1,PTN,RIF1,RTF1,SFRP1,TPT1,VANGL2,ZFP706
GO:BP	positive regulation of transferase activity	GO:0051347	2.25543e-05	4.64677	578	400	29	ARRDC3,BMPR2,CCNB1,CCND1,CCND2,CCT4,CDC20,CENPE,CKS2,CLU,DAB1,DAZAP2,DBI,ECT2,FGFR3,HMGA2,IQGAP1,ITSN1,LRP8,MMD2,PPP1R9A,PRNP,RPLP1,SORL1,TAOK1,UBE2N,VANGL2,WNK1,ZEB2
GO:BP	cell proliferation in forebrain	GO:0021846	2.49456e-05	4.60301	31	400	8	EMX2,FABP7,GLI3,HMGA2,PAX6,POU3F2,WNT7B,ZEB2
GO:BP	gland development	GO:0048732	2.73687e-05	4.56275	513	400	27	APRT,ARHGAP5,ASCL1,CCNB2,CCND1,CIT,GLI3,HES1,HMGA2,ID4,IGFBP5,INSM1,JUN,LY6E,MDK,MKI67,NFIB,NOTCH2,PAX6,POU3F2,PRDX2,PTN,SFRP1,SP1,TYMS,WDR77,WNT7B
GO:BP	cerebral cortex regionalization	GO:0021796	2.90883e-05	4.53628	7	400	5	DMRTA2,EMX1,EMX2,EOMES,PAX6
GO:BP	DNA-templated transcription	GO:0006351	2.98587e-05	4.52493	3620	400	94	AGO2,ASCL1,ATF4,AUTS2,BIRC5,BMPR2,BRD8,CALR,CCNA2,CCND1,CDON,CENPF,CKAP2,CKS2,CLU,CNOT1,CNOT2,DACH1,DEPDC1A,DMRT3,DMRTA2,EDNRB,EMX1,EMX2,EOMES,F2R,FOXM1,GATAD2A,GLI3,GMNN,HAX1,HES1,HES6,HMGA2,HMGB2,ID4,INSM1,ITGA6,JUN,LHX2,LRP8,MAD2L2,MDK,MED21,MED27,MEIS2,MLLT3,NCOA2,NEUROD2,NEUROD6,NFIB,NOLC1,NOTCH2,NR2E1,NUCKS1,PAX6,PIAS2,POLR2J,POU3F2,PRDX2,PRNP,RIF1,RSF1,RTF1,RYBP,SAFB2,SALL2,SDCBP,SFRP1,SLT…
GO:BP	nucleic acid-templated transcription	GO:0097659	3.02681e-05	4.51901	3621	400	94	AGO2,ASCL1,ATF4,AUTS2,BIRC5,BMPR2,BRD8,CALR,CCNA2,CCND1,CDON,CENPF,CKAP2,CKS2,CLU,CNOT1,CNOT2,DACH1,DEPDC1A,DMRT3,DMRTA2,EDNRB,EMX1,EMX2,EOMES,F2R,FOXM1,GATAD2A,GLI3,GMNN,HAX1,HES1,HES6,HMGA2,HMGB2,ID4,INSM1,ITGA6,JUN,LHX2,LRP8,MAD2L2,MDK,MED21,MED27,MEIS2,MLLT3,NCOA2,NEUROD2,NEUROD6,NFIB,NOLC1,NOTCH2,NR2E1,NUCKS1,PAX6,PIAS2,POLR2J,POU3F2,PRDX2,PRNP,RIF1,RSF1,RTF1,RYBP,SAFB2,SALL2,SDCBP,SFRP1,SLT…
GO:BP	macromolecule metabolic process	GO:0043170	3.02775e-05	4.51888	12683	400	241	AGO2,APLP2,ARL6IP1,ARPP19,ARRDC3,ASCL1,ASF1A,ATF4,AUTS2,AZIN1,BABAM1,BIRC5,BMPR2,BNIP3L,BRD8,BTG1,BZW2,CALR,CASP2,CCNA2,CCNB1,CCNB2,CCND1,CCND2,CCT4,CCT5,CDC20,CDC25C,CDC27,CDCA2,CDCA3,CDCA8,CDKN3,CDON,CDT1,CENPE,CENPF,CHCHD1,CHMP2A,CIT,CKAP2,CKS2,CLIP3,CLU,CNOT1,CNOT10,CNOT2,CNPY2,COA3,COL2A1,CTDSP2,CUL1,DAB1,DACH1,DAZAP2,DBI,DCP2,DDAH1,DEPDC1A,DMRT3,DMRTA2,DNTTIP2,DTL,DUSP11,ECT2,EDNRB,EIF1B,EI…
GO:BP	response to endogenous stimulus	GO:0009719	3.05092e-05	4.51557	1805	400	58	APRT,ASCL1,ATF4,BMPR2,BRD8,BTG1,CALR,CCNA2,CCND1,CEP57,CNOT1,CNOT2,COL2A1,EDNRB,EIF4EBP1,ELAVL4,FGFR3,FLRT3,FSTL1,GLI3,GPC1,GRB10,GSTP1,HES1,HMGA2,HMGB2,HSPD1,IGFBP5,IQGAP1,JUN,KNSTRN,LONP1,LTBP3,MDK,MSI1,NCOA2,NOTCH2,NREP,NSG2,NUCKS1,PIAS2,PRNP,RAB8B,RAD51,RANGAP1,SAFB2,SDCBP,SFRP1,SLC1A2,SLC1A3,SORL1,SOX6,SP1,TYMS,VIM,ZEB1,ZEB2,ZFP36L1
GO:BP	telencephalon regionalization	GO:0021978	3.22477e-05	4.4915	13	400	6	DMRTA2,EMX1,EMX2,EOMES,LHX2,PAX6
GO:BP	spindle midzone assembly	GO:0051255	3.22477e-05	4.4915	13	400	6	BIRC5,CDCA8,KIF23,KIF4,PRC1,RACGAP1
GO:BP	cellular response to stimulus	GO:0051716	3.24091e-05	4.48933	8864	400	183	APLP2,APRT,ARHGAP33,ARHGAP5,ARRDC3,ASCL1,ASF1A,ASPM,ATF4,AUTS2,BABAM1,BIRC5,BMPR2,BNIP3L,BRD8,CALR,CASP2,CASQ1,CCNA2,CCNB1,CCND1,CCND2,CD63,CDC20,CDCA8,CDKN3,CDON,CDT1,CELSR1,CEP55,CEP57,CIT,CLU,CNOT1,CNOT2,COL2A1,CORO2B,CRMP1,DAB1,DCX,DDAH1,DEPDC1A,DPYSL3,DRAXIN,DTL,DYNLL1,ECT2,EDNRB,EFNB2,EIF4EBP1,ELAVL4,EXO1,F2R,FAM168A,FAM210B,FGFR3,FLRT3,FN1,FOXM1,FSTL1,G3BP1,GADD45G,GLI3,GPC1,GPSM2,GRB10,GR…
GO:BP	positive regulation of phosphorylation	GO:0042327	3.47413e-05	4.45915	854	400	36	BIRC5,BMPR2,CCNB1,CCND1,CCND2,CDCA8,CDON,CENPE,CKS2,CLIP3,CLU,DAB1,DAZAP2,ECT2,EDNRB,FGFR3,GRB10,HAX1,HES1,HMGA2,IQGAP1,ITGA6,ITSN1,LRP8,MAD2L2,MMD2,PPP1R9A,PRNP,RPLP1,SDCBP,TAOK1,TFRC,VANGL2,WNK1,ZBTB20,ZEB2
GO:BP	negative regulation of metabolic process	GO:0009892	3.49354e-05	4.45673	3578	400	93	AGO2,APLP2,ARL6IP1,ARPP19,ARRDC3,ASCL1,ATF4,AZIN1,BIRC5,BMPR2,CALR,CCNB1,CCND1,CDC20,CDT1,CENPF,CLU,CNOT1,CNOT10,CNOT2,CNPY2,CTDSP2,DACH1,DBI,DCP2,DEPDC1A,DYNLL1,EDNRB,EIF4EBP1,ELAVL4,ENC1,EOMES,FN1,FOXM1,GATAD2A,GLI3,GMNN,GRB10,GSTP1,HES1,HES6,HMGA2,HMGB2,HSPD1,ID4,IGFBP5,INSM1,IQGAP1,ITM2B,JUN,LHX2,MAD2L2,MYCBP2,NCOA2,NDRG2,NDUFC2,NFIB,NOTCH2,NR2E1,PAIP2,PAX6,PBK,POU3F2,PRKAR2A,PRNP,RIF1,RPL5,R…
GO:BP	RNA biosynthetic process	GO:0032774	3.75963e-05	4.42485	3637	400	94	AGO2,ASCL1,ATF4,AUTS2,BIRC5,BMPR2,BRD8,CALR,CCNA2,CCND1,CDON,CENPF,CKAP2,CKS2,CLU,CNOT1,CNOT2,DACH1,DEPDC1A,DMRT3,DMRTA2,EDNRB,EMX1,EMX2,EOMES,F2R,FOXM1,GATAD2A,GLI3,GMNN,HAX1,HES1,HES6,HMGA2,HMGB2,ID4,INSM1,ITGA6,JUN,LHX2,LRP8,MAD2L2,MDK,MED21,MED27,MEIS2,MLLT3,NCOA2,NEUROD2,NEUROD6,NFIB,NOLC1,NOTCH2,NR2E1,NUCKS1,PAX6,PIAS2,POLR2J,POU3F2,PRDX2,PRNP,RIF1,RSF1,RTF1,RYBP,SAFB2,SALL2,SDCBP,SFRP1,SLT…
GO:BP	regulation of neuron differentiation	GO:0045664	3.83968e-05	4.41571	239	400	18	ASCL1,ASPM,CALR,CDON,DAB1,ECT2,EDNRB,GLI3,HES1,ID4,MIB1,MMD2,NEUROD2,NR2E1,NREP,PAX6,SFRP1,ZEB1
GO:BP	positive regulation of molecular function	GO:0044093	3.99998e-05	4.39794	1542	400	52	ARRDC3,BMPR2,BTG1,CASP2,CASQ1,CCNB1,CCND1,CCND2,CCT4,CDC20,CDT1,CENPE,CKS2,CLU,CNPY2,DAB1,DAZAP2,DBI,ECT2,F2R,FGFR3,FN1,GMNN,HES1,HMGA2,HMGB2,HSPD1,IQGAP1,ITGA6,ITSN1,LPAR1,LRP8,MAP1LC3B,MMD2,NEUROD2,PAX6,PPP1R9A,PRNP,RANGAP1,RPL5,RPLP1,RPS27L,SORL1,SRGAP2,TAOK1,TFRC,TRIM27,UBE2N,VANGL2,WNK1,ZC3H15,ZEB2
GO:BP	sensory organ development	GO:0007423	4.34717e-05	4.36179	632	400	30	ASCL1,ATF4,BMPR2,CASP2,CCNA2,CDON,CELSR1,COL2A1,DCX,GLI3,GPM6A,HES1,JUN,LHX2,MDM1,MEIS2,MIAT,NOTCH2,NR2E1,PAX6,PTN,RCN1,SALL2,SOX1,SP1,TRIOBP,VANGL2,VIM,ZEB1,ZEB2
GO:BP	eye development	GO:0001654	4.77631e-05	4.32091	425	400	24	ATF4,BMPR2,CASP2,CDON,DCX,GLI3,GPM6A,HES1,JUN,LHX2,MDM1,MEIS2,MIAT,NOTCH2,NR2E1,PAX6,PTN,RCN1,SALL2,SOX1,SP1,VIM,ZEB1,ZEB2
GO:BP	regulation of neural precursor cell proliferation	GO:2000177	4.82997e-05	4.31606	119	400	13	ASCL1,ASPM,CDON,DMRTA2,EMX1,GLI3,ID4,INSM1,LHX2,MDK,NR2E1,PAX6,PTN
GO:BP	spindle assembly	GO:0051225	4.82997e-05	4.31606	119	400	13	ASPM,BIRC5,CCNB2,CDC20,CDCA8,CHMP2A,DYNC1H1,GPSM2,KIF11,KIF23,KIF4,PRC1,RACGAP1
GO:BP	DNA metabolic process	GO:0006259	4.84874e-05	4.31437	1028	400	40	ASF1A,BABAM1,BMPR2,BRD8,CCNA2,CCT4,CCT5,CDT1,DACH1,DCP2,DTL,EOMES,EXO1,FAM168A,FOXM1,GMNN,HMGA2,HMGB2,HSPD1,JUN,MAD2L2,MCM6,NFIB,NUCKS1,PAK3,PAX6,POLD1,RAD51,RIF1,RPA1,RPAIN,SMC2,SMC4,SMG5,TAOK1,TFRC,TOP2A,TOPBP1,UBE2N,UHRF1
GO:BP	positive regulation of cell projection organization	GO:0031346	4.99438e-05	4.30152	426	400	24	AUTS2,BMPR2,CDH4,DCX,DPYSL3,DYNLL1,ELAVL4,ENC1,FN1,GPM6A,IQGAP1,ITGA6,LRP8,MDK,PAK3,PIAS2,PLCE1,PLXNA2,PPP1R9A,PTN,RAB8B,SEMA5A,TRAK1,ZEB2
GO:BP	cellular response to chemical stimulus	GO:0070887	5.39377e-05	4.26811	3503	400	91	APRT,ATF4,BIRC5,BMPR2,BNIP3L,BRD8,CALR,CCNA2,CCND1,CD63,CEP57,CNOT1,CNOT2,COL2A1,DDAH1,DPYSL3,DYNLL1,ECT2,EDNRB,EFNB2,EIF4EBP1,ELAVL4,FAM210B,FGFR3,FLRT3,FN1,FSTL1,GPC1,GRB10,GSTP1,HAX1,HES1,HMGA2,HMGB2,HSPD1,IGFBP5,IQGAP1,JUN,KNSTRN,LMNB1,LONP1,LPAR1,LRP8,LTBP3,LY6E,MDK,MT1,NCOA2,NEUROD2,NOTCH2,NREP,NSG2,NUCKS1,P4HB,PAK3,PARVA,PAX6,PIAS2,POU3F2,PPP1R9A,PRDX2,PRNP,PTN,PYCR2,RAB8B,RAD51,RANGAP1,RI…
GO:BP	visual system development	GO:0150063	5.45857e-05	4.26292	428	400	24	ATF4,BMPR2,CASP2,CDON,DCX,GLI3,GPM6A,HES1,JUN,LHX2,MDM1,MEIS2,MIAT,NOTCH2,NR2E1,PAX6,PTN,RCN1,SALL2,SOX1,SP1,VIM,ZEB1,ZEB2
GO:BP	phosphate-containing compound metabolic process	GO:0006796	5.50001e-05	4.25964	2823	400	78	ALDOC,APLP2,APRT,ARPP19,BIRC5,BMPR2,CCNA2,CCNB1,CCNB2,CCND1,CCND2,CDC25C,CDCA2,CDCA8,CDKN3,CDON,CENPE,CIT,CKB,CKS2,CLIP3,CLU,CTDSP2,DAB1,DAZAP2,DBI,DUSP11,DYNLL1,ECT2,EDNRB,FGFR3,FN1,GRB10,GSTP1,HAX1,HES1,HMGA2,INSM1,IQGAP1,ITGA6,ITSN1,JUN,LDHA,LRP8,MAD2L2,MMD2,NDUFA7,NDUFB6,NDUFC2,NDUFV3,NUDT4,NUDT5,PAK3,PAX6,PBK,PDHA1,PLCE1,PPP1CC,PPP1R9A,PRKAR2A,PRNP,RAD51,RPL5,RPLP1,SDCBP,SFRP1,SMG5,SORL1,TAF…
GO:BP	oligodendrocyte differentiation	GO:0048709	5.91099e-05	4.22834	121	400	13	ASCL1,CLU,GLI3,GSTP1,HES1,ID4,LPAR1,MDK,PAX6,PTN,SOX1,SOX6,SUZ12
GO:BP	organic substance metabolic process	GO:0071704	5.98453e-05	4.22297	14300	400	263	AGO2,ALDOC,APLP2,APRT,ARL6IP1,ARPP19,ARRDC3,ASCL1,ASF1A,ATF4,AUTS2,AZIN1,BABAM1,BIRC5,BMPR2,BNIP3L,BRD8,BTG1,BZW2,CALR,CASP2,CCNA2,CCNB1,CCNB2,CCND1,CCND2,CCT4,CCT5,CDC20,CDC25C,CDC27,CDCA2,CDCA3,CDCA8,CDKN3,CDON,CDT1,CENPE,CENPF,CERS4,CHCHD1,CHMP2A,CIT,CKAP2,CKB,CKS2,CLIP3,CLU,CNOT1,CNOT10,CNOT2,CNPY2,COA3,COL2A1,COQ2,CTDSP2,CUL1,DAB1,DACH1,DAZAP2,DBI,DCP2,DDAH1,DDAH2,DEPDC1A,DMRT3,DMRTA2,DNTTIP…
GO:BP	negative regulation of developmental process	GO:0051093	6.15652e-05	4.21066	1079	400	41	ASCL1,ASPM,BMPR2,CALR,CCND1,CCND2,DAB1,DRAXIN,EDNRB,GLI3,HES1,HMGA2,ID4,IGFBP5,LHX2,LTBP3,MAD2L2,MDK,MEIS2,MIB1,NEUROD2,NFIB,NR2E1,PAX6,PRDX2,PTN,SEMA5A,SFRP1,SORL1,SOX6,SPARC,SUZ12,TFRC,TNPO2,TPT1,WDR77,WNT7B,WWC1,ZEB1,ZFP36L1,ZFP706
GO:BP	cellular response to organic substance	GO:0071310	6.29977e-05	4.20068	2832	400	78	APRT,ATF4,BIRC5,BMPR2,BRD8,CALR,CCNA2,CCND1,CD63,CEP57,CNOT1,CNOT2,COL2A1,DPYSL3,DYNLL1,EDNRB,EFNB2,EIF4EBP1,ELAVL4,FAM210B,FGFR3,FLRT3,FN1,FSTL1,GPC1,GRB10,GSTP1,HAX1,HES1,HMGA2,HMGB2,HSPD1,IGFBP5,IQGAP1,JUN,KNSTRN,LPAR1,LRP8,LTBP3,NCOA2,NOTCH2,NREP,NSG2,NUCKS1,P4HB,PAK3,PAX6,PIAS2,POU3F2,PRDX2,PRNP,RAB8B,RAD51,RANGAP1,RIF1,SAFB2,SDCBP,SFRP1,SLC12A2,SLC1A2,SLC1A3,SLC25A5,SORL1,SOX1,SOX6,SP1,SPAR…
GO:BP	tube development	GO:0035295	6.47742e-05	4.1886	1166	400	43	AGO2,ASCL1,BMPR2,BTG1,CELSR1,COL2A1,DDAH1,EDNRB,EFNB2,EIF4EBP1,EMX2,FN1,GATAD2A,GLI3,HES1,HMGA2,IGFBP5,JUN,LHX2,LTBP3,MDK,MFGE8,MIB1,NFIB,NOTCH2,NR2E1,NRCAM,NUP50,PARVA,PAX6,PHGDH,PLXNA2,PTN,SALL2,SFRP1,SP1,SPARC,TYMS,VANGL2,WNT7B,ZEB1,ZEB2,ZFP36L1
GO:BP	axon guidance	GO:0007411	6.79002e-05	4.16813	248	400	18	ALCAM,BMPR2,CDH4,CRMP1,DRAXIN,EFNB2,FLRT3,GLI3,LHX2,MYCBP2,NFIB,NRCAM,PAX6,PLXNA2,SEMA5A,TUBB3,VANGL2,WNT7B
GO:BP	sensory system development	GO:0048880	6.80025e-05	4.16747	433	400	24	ATF4,BMPR2,CASP2,CDON,DCX,GLI3,GPM6A,HES1,JUN,LHX2,MDM1,MEIS2,MIAT,NOTCH2,NR2E1,PAX6,PTN,RCN1,SALL2,SOX1,SP1,VIM,ZEB1,ZEB2
GO:BP	regulation of protein kinase activity	GO:0045859	7.06818e-05	4.15069	646	400	30	APLP2,BMPR2,CCNA2,CCNB1,CCNB2,CCND1,CCND2,CENPE,CKS2,CLU,DAB1,DAZAP2,ECT2,GSTP1,HMGA2,IQGAP1,LRP8,MMD2,PLCE1,PPP1R9A,PRKAR2A,PRNP,RPLP1,SFRP1,SORL1,TAOK1,TRIM27,VANGL2,WNK1,ZEB2
GO:BP	camera-type eye development	GO:0043010	7.1623e-05	4.14495	369	400	22	ATF4,BMPR2,CASP2,CDON,DCX,GLI3,GPM6A,HES1,JUN,LHX2,MDM1,MIAT,NOTCH2,NR2E1,PAX6,PTN,RCN1,SOX1,SP1,VIM,ZEB1,ZEB2
GO:BP	neuron projection guidance	GO:0097485	7.2224e-05	4.14132	249	400	18	ALCAM,BMPR2,CDH4,CRMP1,DRAXIN,EFNB2,FLRT3,GLI3,LHX2,MYCBP2,NFIB,NRCAM,PAX6,PLXNA2,SEMA5A,TUBB3,VANGL2,WNT7B
GO:BP	cytoskeleton-dependent cytokinesis	GO:0061640	7.30308e-05	4.13649	102	400	12	BIRC5,CDCA8,CENPA,CEP55,CHMP2A,CIT,CKAP2,ECT2,KIF23,KIF4,NUSAP1,RACGAP1
GO:BP	negative regulation of DNA-templated transcription	GO:0045892	7.46096e-05	4.12721	1391	400	48	ASCL1,ATF4,BIRC5,CALR,CCND1,CENPF,CNOT1,CNOT2,DACH1,DEPDC1A,EDNRB,EOMES,FOXM1,GATAD2A,GLI3,GMNN,HES1,HES6,HMGA2,HMGB2,ID4,INSM1,JUN,MAD2L2,NCOA2,NFIB,NOTCH2,NR2E1,PAX6,RIF1,RSF1,RTF1,RYBP,SALL2,SDCBP,SFRP1,SOX1,SOX6,SUZ12,TAF3,TRIM27,UHRF1,WWC1,ZBTB18,ZBTB20,ZEB1,ZEB2,ZFP706
GO:BP	positive regulation of catalytic activity	GO:0043085	7.64139e-05	4.11683	1130	400	42	ARRDC3,BMPR2,BTG1,CASP2,CCNB1,CCND1,CCND2,CCT4,CDC20,CENPE,CKS2,CLU,DAB1,DAZAP2,DBI,ECT2,F2R,FGFR3,FN1,HMGA2,HMGB2,HSPD1,IQGAP1,ITGA6,ITSN1,LPAR1,LRP8,MMD2,PPP1R9A,PRNP,RANGAP1,RPL5,RPLP1,RPS27L,SORL1,SRGAP2,TAOK1,UBE2N,VANGL2,WNK1,ZC3H15,ZEB2
GO:BP	phosphorus metabolic process	GO:0006793	7.65323e-05	4.11616	2845	400	78	ALDOC,APLP2,APRT,ARPP19,BIRC5,BMPR2,CCNA2,CCNB1,CCNB2,CCND1,CCND2,CDC25C,CDCA2,CDCA8,CDKN3,CDON,CENPE,CIT,CKB,CKS2,CLIP3,CLU,CTDSP2,DAB1,DAZAP2,DBI,DUSP11,DYNLL1,ECT2,EDNRB,FGFR3,FN1,GRB10,GSTP1,HAX1,HES1,HMGA2,INSM1,IQGAP1,ITGA6,ITSN1,JUN,LDHA,LRP8,MAD2L2,MMD2,NDUFA7,NDUFB6,NDUFC2,NDUFV3,NUDT4,NUDT5,PAK3,PAX6,PBK,PDHA1,PLCE1,PPP1CC,PPP1R9A,PRKAR2A,PRNP,RAD51,RPL5,RPLP1,SDCBP,SFRP1,SMG5,SORL1,TAF…
GO:BP	negative regulation of nucleic acid-templated transcription	GO:1903507	7.79471e-05	4.1082	1393	400	48	ASCL1,ATF4,BIRC5,CALR,CCND1,CENPF,CNOT1,CNOT2,DACH1,DEPDC1A,EDNRB,EOMES,FOXM1,GATAD2A,GLI3,GMNN,HES1,HES6,HMGA2,HMGB2,ID4,INSM1,JUN,MAD2L2,NCOA2,NFIB,NOTCH2,NR2E1,PAX6,RIF1,RSF1,RTF1,RYBP,SALL2,SDCBP,SFRP1,SOX1,SOX6,SUZ12,TAF3,TRIM27,UHRF1,WWC1,ZBTB18,ZBTB20,ZEB1,ZEB2,ZFP706
GO:BP	negative regulation of RNA biosynthetic process	GO:1902679	7.96683e-05	4.09871	1394	400	48	ASCL1,ATF4,BIRC5,CALR,CCND1,CENPF,CNOT1,CNOT2,DACH1,DEPDC1A,EDNRB,EOMES,FOXM1,GATAD2A,GLI3,GMNN,HES1,HES6,HMGA2,HMGB2,ID4,INSM1,JUN,MAD2L2,NCOA2,NFIB,NOTCH2,NR2E1,PAX6,RIF1,RSF1,RTF1,RYBP,SALL2,SDCBP,SFRP1,SOX1,SOX6,SUZ12,TAF3,TRIM27,UHRF1,WWC1,ZBTB18,ZBTB20,ZEB1,ZEB2,ZFP706
GO:BP	central nervous system neuron differentiation	GO:0021953	8.37787e-05	4.07687	197	400	16	ASCL1,DCX,DMRT3,DRAXIN,ELAVL4,EMX1,EOMES,GLI3,HES1,ID4,MYCBP2,NFIB,NR2E1,PAX6,SOX1,ZEB2
GO:BP	establishment of chromosome localization	GO:0051303	8.86399e-05	4.05237	84	400	11	BIRC5,CCNB1,CDCA8,CDT1,CENPE,CENPF,CENPQ,CHMP2A,DYNC1H1,NDE1,NUF2
GO:BP	regulation of synapse organization	GO:0050807	9.21688e-05	4.03542	253	400	18	ARHGAP33,CDC20,CLSTN1,DCTN1,FLRT3,GPM6A,ITSN1,LRP8,LRRN1,NEUROD2,NRCAM,PAK3,PPP1R9A,PRNP,PTN,SPARC,SPARCL1,TUBA1A
GO:BP	chemotaxis	GO:0006935	9.32568e-05	4.03032	617	400	29	ALCAM,BMPR2,CALR,CDH4,CRMP1,DRAXIN,EDNRB,EFNB2,FLRT3,FN1,GLI3,GSTP1,HMGB2,LHX2,LPAR1,MDK,MYCBP2,NFIB,NRCAM,PARVA,PAX6,PLXNA2,PTN,SEMA5A,SLC12A2,TUBB3,VANGL2,WNK1,WNT7B
GO:BP	taxis	GO:0042330	9.99561e-05	4.00019	619	400	29	ALCAM,BMPR2,CALR,CDH4,CRMP1,DRAXIN,EDNRB,EFNB2,FLRT3,FN1,GLI3,GSTP1,HMGB2,LHX2,LPAR1,MDK,MYCBP2,NFIB,NRCAM,PARVA,PAX6,PLXNA2,PTN,SEMA5A,SLC12A2,TUBB3,VANGL2,WNK1,WNT7B
GO:BP	positive regulation of cell communication	GO:0010647	0.000109032	3.96245	1920	400	59	ASCL1,ASPM,AUTS2,BIRC5,BMPR2,CALR,CASP2,CD63,CDCA8,CDON,CLSTN1,CLU,DBI,DYNLL1,F2R,FGFR3,FN1,GADD45G,GRB10,HAX1,HES1,IGFBP5,IQGAP1,ITSN1,JUN,LMNB1,LPAR1,MLLT3,MMD2,NCOA2,NEUROD2,NOTCH2,NR2E1,NUCKS1,PAIP2,PAX6,PEA15A,PJA2,PLCE1,PPP1R9A,PRDX2,PRNP,PTN,RAB8B,RPS12,SDCBP,SFRP1,SLC1A3,SORL1,TAOK1,TFRC,TRIM27,UBE2N,VANGL2,WNK1,WNT7B,WWC1,ZEB2,ZRANB1
GO:BP	phosphorylation	GO:0016310	0.000111023	3.95459	1921	400	59	ALDOC,APLP2,BIRC5,BMPR2,CCNA2,CCNB1,CCNB2,CCND1,CCND2,CDCA8,CDON,CENPE,CIT,CKB,CKS2,CLIP3,CLU,CTDSP2,DAB1,DAZAP2,DYNLL1,ECT2,EDNRB,FGFR3,FN1,GRB10,GSTP1,HAX1,HES1,HMGA2,INSM1,IQGAP1,ITGA6,ITSN1,JUN,LRP8,MAD2L2,MMD2,PAK3,PAX6,PBK,PLCE1,PPP1R9A,PRKAR2A,PRNP,RAD51,RPLP1,SDCBP,SFRP1,SORL1,TAF3,TAOK1,TFRC,TPI1,TRIM27,VANGL2,WNK1,ZBTB20,ZEB2
GO:BP	negative regulation of macromolecule metabolic process	GO:0010605	0.000117427	3.93023	3347	400	87	AGO2,APLP2,ARL6IP1,ARPP19,ASCL1,ATF4,AZIN1,BIRC5,BMPR2,CALR,CCNB1,CCND1,CDC20,CDT1,CENPF,CLU,CNOT1,CNOT10,CNOT2,CNPY2,CTDSP2,DACH1,DBI,DCP2,DEPDC1A,EDNRB,EIF4EBP1,ELAVL4,ENC1,EOMES,FN1,FOXM1,GATAD2A,GLI3,GMNN,GRB10,GSTP1,HES1,HES6,HMGA2,HMGB2,ID4,IGFBP5,INSM1,ITM2B,JUN,LHX2,MAD2L2,MYCBP2,NCOA2,NDRG2,NFIB,NOTCH2,NR2E1,PAIP2,PAX6,PBK,POU3F2,PRKAR2A,PRNP,RIF1,RPL5,RSF1,RTF1,RTN1,RYBP,SALL2,SDCBP,SFR…
GO:BP	positive regulation of signaling	GO:0023056	0.000121507	3.9154	1926	400	59	ASCL1,ASPM,AUTS2,BIRC5,BMPR2,CALR,CASP2,CD63,CDCA8,CDON,CLSTN1,CLU,DBI,DYNLL1,F2R,FGFR3,FN1,GADD45G,GRB10,HAX1,HES1,IGFBP5,IQGAP1,ITSN1,JUN,LMNB1,LPAR1,MLLT3,MMD2,NCOA2,NEUROD2,NOTCH2,NR2E1,NUCKS1,PAIP2,PAX6,PEA15A,PJA2,PLCE1,PPP1R9A,PRDX2,PRNP,PTN,RAB8B,RPS12,SDCBP,SFRP1,SLC1A3,SORL1,TAOK1,TFRC,TRIM27,UBE2N,VANGL2,WNK1,WNT7B,WWC1,ZEB2,ZRANB1
GO:BP	regulation of synapse structure or activity	GO:0050803	0.000139609	3.85509	260	400	18	ARHGAP33,CDC20,CLSTN1,DCTN1,FLRT3,GPM6A,ITSN1,LRP8,LRRN1,NEUROD2,NRCAM,PAK3,PPP1R9A,PRNP,PTN,SPARC,SPARCL1,TUBA1A
GO:BP	positive regulation of mitotic cell cycle	GO:0045931	0.000139961	3.85399	130	400	13	BIRC5,CCNB1,CCND1,CCND2,CDC25C,CDC27,CDT1,DTL,EIF4EBP1,HES1,LMNB1,MEIS2,UBE2C
GO:BP	positive regulation of DNA-templated transcription	GO:0045893	0.000141566	3.84904	1744	400	55	AGO2,ASCL1,ATF4,AUTS2,BMPR2,BRD8,CCNA2,CDON,CKAP2,EOMES,F2R,FOXM1,GATAD2A,GLI3,HAX1,HES1,HMGA2,HMGB2,ID4,ITGA6,JUN,LHX2,MAD2L2,MDK,MED21,MED27,MEIS2,MLLT3,NCOA2,NEUROD2,NEUROD6,NFIB,NOLC1,NR2E1,NUCKS1,PAX6,PIAS2,POU3F2,RSF1,RYBP,SALL2,SFRP1,SOX1,SOX21,SOX6,SP1,TAF3,TOP2A,TOX3,TRIM27,WDR77,WWC1,ZBTB18,ZEB1,ZEB2
GO:BP	positive regulation of nucleic acid-templated transcription	GO:1903508	0.000141566	3.84904	1744	400	55	AGO2,ASCL1,ATF4,AUTS2,BMPR2,BRD8,CCNA2,CDON,CKAP2,EOMES,F2R,FOXM1,GATAD2A,GLI3,HAX1,HES1,HMGA2,HMGB2,ID4,ITGA6,JUN,LHX2,MAD2L2,MDK,MED21,MED27,MEIS2,MLLT3,NCOA2,NEUROD2,NEUROD6,NFIB,NOLC1,NR2E1,NUCKS1,PAX6,PIAS2,POU3F2,RSF1,RYBP,SALL2,SFRP1,SOX1,SOX21,SOX6,SP1,TAF3,TOP2A,TOX3,TRIM27,WDR77,WWC1,ZBTB18,ZEB1,ZEB2
GO:BP	response to organic substance	GO:0010033	0.00014767	3.83071	3796	400	95	APRT,ASCL1,ATF4,BIRC5,BMPR2,BRD8,BTG1,CALR,CASQ1,CCNA2,CCND1,CD63,CDT1,CEP57,CLU,CNOT1,CNOT2,COL2A1,DPYSL3,DYNLL1,EDNRB,EFNB2,EIF4EBP1,ELAVL4,F2R,FAM210B,FGFR3,FLRT3,FN1,FSTL1,GLI3,GOT2,GPC1,GRB10,GSTP1,HAX1,HES1,HMGA2,HMGB2,HSPA4L,HSPD1,IGFBP5,ILDR2,IQGAP1,JKAMP,JUN,KNSTRN,LONP1,LPAR1,LRP8,LTBP3,LY6E,MDK,MEIS2,MSI1,NCOA2,NOTCH2,NREP,NSG2,NUCKS1,P4HB,PAK3,PAX6,PIAS2,POU3F2,PRDX2,PRNP,RAB8B,RAD51,…
GO:BP	positive regulation of chromosome segregation	GO:0051984	0.000152825	3.81581	26	400	7	BIRC5,CCNB1,CDCA8,CDT1,NCAPG,SMC2,SMC4
GO:BP	positive regulation of chromosome separation	GO:1905820	0.000152825	3.81581	26	400	7	BIRC5,CDC27,CDCA8,CDT1,NCAPG,SMC2,SMC4
GO:BP	metaphase plate congression	GO:0051310	0.000158083	3.80111	70	400	10	BIRC5,CCNB1,CDCA8,CDT1,CENPE,CENPF,CENPQ,CHMP2A,DYNC1H1,NUF2
GO:BP	positive regulation of RNA biosynthetic process	GO:1902680	0.000158505	3.79996	1750	400	55	AGO2,ASCL1,ATF4,AUTS2,BMPR2,BRD8,CCNA2,CDON,CKAP2,EOMES,F2R,FOXM1,GATAD2A,GLI3,HAX1,HES1,HMGA2,HMGB2,ID4,ITGA6,JUN,LHX2,MAD2L2,MDK,MED21,MED27,MEIS2,MLLT3,NCOA2,NEUROD2,NEUROD6,NFIB,NOLC1,NR2E1,NUCKS1,PAX6,PIAS2,POU3F2,RSF1,RYBP,SALL2,SFRP1,SOX1,SOX21,SOX6,SP1,TAF3,TOP2A,TOX3,TRIM27,WDR77,WWC1,ZBTB18,ZEB1,ZEB2
GO:BP	cellular localization	GO:0051641	0.00015881	3.79912	3423	400	88	ARHGAP33,ARL6IP1,ARRDC3,ASPM,BIRC5,BNIP3L,CALR,CASQ1,CCNB1,CCT4,CCT5,CD63,CDCA8,CDT1,CELSR1,CENPA,CENPE,CENPF,CENPQ,CEP55,CHMP2A,CLIP3,CLSTN1,CLU,COPB2,CORO2B,CUTA,DBI,DCTN1,DYNC1H1,DYNLL1,ECT2,EDNRB,EFNB2,F2R,GLI3,GPC1,GPM6B,GPSM2,HSPD1,ID4,ILDR2,IPO11,IQGAP1,ITSN1,KIF1B,MAP1LC3B,MMD2,MPDZ,MYCBP2,NDE1,NOLC1,NRCAM,NSG2,NUDCD3,NUF2,NUP50,NUSAP1,PAX6,PPP1CC,PPP1R9A,PRNP,PTN,RAB8B,RABEP1,RANGAP1,RPA…
GO:BP	regulation of mitotic metaphase/anaphase transition	GO:0030071	0.00016326	3.78712	89	400	11	BIRC5,CCNB1,CDC20,CDC27,CDCA8,CDT1,CENPE,NUF2,SPC25,UBE2C,ZWINT
GO:BP	cell fate specification	GO:0001708	0.000171188	3.76653	110	400	12	ASCL1,CDON,DMRT3,DMRTA2,EOMES,GATAD2A,GLI3,MIAT,PAX6,POU3F2,SOX1,SOX6
GO:BP	regulation of kinase activity	GO:0043549	0.000177125	3.75172	751	400	32	APLP2,BMPR2,CCNA2,CCNB1,CCNB2,CCND1,CCND2,CENPE,CKS2,CLU,DAB1,DAZAP2,ECT2,FGFR3,GSTP1,HMGA2,IQGAP1,ITSN1,LRP8,MMD2,PLCE1,PPP1R9A,PRKAR2A,PRNP,RPLP1,SFRP1,SORL1,TAOK1,TRIM27,VANGL2,WNK1,ZEB2
GO:BP	negative regulation of cellular amide metabolic process	GO:0034249	0.000178681	3.74792	208	400	16	AGO2,CALR,CLU,CNOT1,CNOT10,CNOT2,DCP2,EIF4EBP1,ENC1,IGFBP5,PAIP2,PRNP,RTN1,SORL1,TYMS,ZFP36L1
GO:BP	chromosome localization	GO:0050000	0.000183578	3.73618	90	400	11	BIRC5,CCNB1,CDCA8,CDT1,CENPE,CENPF,CENPQ,CHMP2A,DYNC1H1,NDE1,NUF2
GO:BP	metaphase/anaphase transition of mitotic cell cycle	GO:0007091	0.000183578	3.73618	90	400	11	BIRC5,CCNB1,CDC20,CDC27,CDCA8,CDT1,CENPE,NUF2,SPC25,UBE2C,ZWINT
GO:BP	cytoplasmic translation	GO:0002181	0.000186624	3.72903	157	400	14	EIF3B,EIF3G,EIF3K,EIF4EBP1,RPL5,RPLP1,RPS11,RPS15A,RPS17,RPS3A1,RPS4X,RPS9,RPSA,ZC3H15
GO:BP	regulation of epithelial cell proliferation	GO:0050678	0.000203511	3.69141	425	400	23	AZIN1,BIRC5,BMPR2,CCND1,CCND2,EDNRB,EFNB2,HES1,HMGA2,HMGB2,JUN,MDK,NFIB,NOTCH2,PAX6,PTN,SFRP1,SP1,SPARC,UHRF1,WDR77,ZEB1,ZFP36L1
GO:BP	regulation of mitotic sister chromatid separation	GO:0010965	0.000206111	3.6859	91	400	11	BIRC5,CCNB1,CDC20,CDC27,CDCA8,CDT1,CENPE,NUF2,SPC25,UBE2C,ZWINT
GO:BP	neural tube development	GO:0021915	0.000228288	3.64152	185	400	15	CELSR1,GATAD2A,GLI3,HES1,LHX2,MIB1,NUP50,PAX6,PHGDH,PLXNA2,SALL2,SFRP1,VANGL2,ZEB2,ZFP36L1
GO:BP	regulation of metaphase/anaphase transition of cell cycle	GO:1902099	0.000231064	3.63627	92	400	11	BIRC5,CCNB1,CDC20,CDC27,CDCA8,CDT1,CENPE,NUF2,SPC25,UBE2C,ZWINT
GO:BP	regulation of mitotic nuclear division	GO:0007088	0.00023123	3.63596	113	400	12	BIRC5,CCNB1,CDC20,CDC27,CDCA2,CDCA8,CDT1,MKI67,NUF2,NUSAP1,SPC25,ZWINT
GO:BP	metaphase/anaphase transition of cell cycle	GO:0044784	0.000258661	3.58727	93	400	11	BIRC5,CCNB1,CDC20,CDC27,CDCA8,CDT1,CENPE,NUF2,SPC25,UBE2C,ZWINT
GO:BP	negative regulation of nucleobase-containing compound metabolic process	GO:0045934	0.00028037	3.55227	1639	400	52	ASCL1,ATF4,BIRC5,BMPR2,CALR,CCND1,CDT1,CENPF,CNOT1,CNOT2,DACH1,DCP2,DEPDC1A,EDNRB,ELAVL4,EOMES,FOXM1,GATAD2A,GLI3,GMNN,HES1,HES6,HMGA2,HMGB2,ID4,INSM1,JUN,MAD2L2,NCOA2,NFIB,NOTCH2,NR2E1,PAX6,RIF1,RSF1,RTF1,RYBP,SALL2,SDCBP,SFRP1,SOX1,SOX6,SUZ12,TAF3,TRIM27,UHRF1,WWC1,ZBTB18,ZBTB20,ZEB1,ZEB2,ZFP706
GO:BP	mitotic sister chromatid separation	GO:0051306	0.000289141	3.53889	94	400	11	BIRC5,CCNB1,CDC20,CDC27,CDCA8,CDT1,CENPE,NUF2,SPC25,UBE2C,ZWINT
GO:BP	negative regulation of cell differentiation	GO:0045596	0.000294006	3.53164	808	400	33	ASCL1,ASPM,BMPR2,CALR,CCND1,CCND2,DAB1,DRAXIN,EDNRB,GLI3,HES1,HMGA2,ID4,IGFBP5,LHX2,LTBP3,MAD2L2,MDK,MEIS2,MIB1,NR2E1,PAX6,PRDX2,PTN,SEMA5A,SFRP1,SORL1,SOX6,SUZ12,TNPO2,WNT7B,ZEB1,ZFP36L1
GO:BP	negative regulation of RNA metabolic process	GO:0051253	0.000306143	3.51408	1504	400	49	ASCL1,ATF4,BIRC5,CALR,CCND1,CENPF,CNOT1,CNOT2,DACH1,DEPDC1A,EDNRB,ELAVL4,EOMES,FOXM1,GATAD2A,GLI3,GMNN,HES1,HES6,HMGA2,HMGB2,ID4,INSM1,JUN,MAD2L2,NCOA2,NFIB,NOTCH2,NR2E1,PAX6,RIF1,RSF1,RTF1,RYBP,SALL2,SDCBP,SFRP1,SOX1,SOX6,SUZ12,TAF3,TRIM27,UHRF1,WWC1,ZBTB18,ZBTB20,ZEB1,ZEB2,ZFP706
GO:BP	stem cell differentiation	GO:0048863	0.000307411	3.51228	274	400	18	DMRTA2,EDNRB,EOMES,FN1,GATAD2A,GPM6A,HES1,HMGA2,LTBP3,MLLT3,NOLC1,PAX6,PTN,SFRP1,SOX21,SOX6,WNT7B,ZEB2
GO:BP	regulation of attachment of spindle microtubules to kinetochore	GO:0051988	0.000327886	3.48428	18	400	6	BIRC5,CCNB1,CDCA8,ECT2,KNSTRN,RACGAP1
GO:BP	cellular nitrogen compound metabolic process	GO:0034641	0.000331447	3.47959	9254	400	185	AGO2,ALDOC,APRT,ASCL1,ASF1A,ATF4,AUTS2,AZIN1,BABAM1,BIRC5,BMPR2,BRD8,BZW2,CALR,CCNA2,CCNB1,CCND1,CCT4,CCT5,CDON,CDT1,CENPF,CERS4,CHCHD1,CKAP2,CKS2,CLU,CNOT1,CNOT10,CNOT2,COA3,DACH1,DCP2,DDAH1,DDAH2,DEPDC1A,DMRT3,DMRTA2,DNTTIP2,DTL,DUSP11,DYNLL1,EDNRB,EIF1B,EIF3B,EIF3G,EIF3K,EIF4EBP1,EIF4G3,ELAVL4,EMX1,EMX2,ENC1,EOMES,EXO1,F2R,FAM168A,FBL,FOXM1,G3BP1,GATAD2A,GLI3,GMNN,GSTP1,HAX1,HES1,HES6,HMGA2,HM…
GO:BP	cerebral cortex neuron differentiation	GO:0021895	0.000349148	3.45699	29	400	7	ASCL1,ELAVL4,EMX1,EOMES,HES1,ID4,NR2E1
GO:BP	anatomical structure formation involved in morphogenesis	GO:0048646	0.000352737	3.45255	1195	400	42	AGO2,BMPR2,BTG1,CASQ1,CDON,CELSR1,CNOT1,CNOT2,COL2A1,DCX,DDAH1,EFNB2,EOMES,FN1,GATAD2A,GLI3,GPC1,HES1,HMGA2,JUN,LHX2,LRP8,MDK,MFGE8,MIB1,NFIB,NOLC1,NOTCH2,NR2E1,NRCAM,NUP50,PARVA,PAX6,PLXNA2,PTN,RTF1,SFRP1,SP1,SPARC,VANGL2,WNT7B,ZEB2
GO:BP	negative regulation of protein metabolic process	GO:0051248	0.000390284	3.40862	1112	400	40	AGO2,APLP2,ARL6IP1,ARPP19,AZIN1,BIRC5,CALR,CCNB1,CDC20,CLU,CNOT1,CNOT10,CNOT2,CTDSP2,DBI,DCP2,EDNRB,EIF4EBP1,ENC1,GSTP1,IGFBP5,INSM1,ITM2B,JUN,MAD2L2,MYCBP2,PAIP2,PAX6,PBK,PRKAR2A,PRNP,RPL5,RTN1,RYBP,SDCBP,SFRP1,SORL1,TRIM27,TYMS,ZFP36L1
GO:BP	growth	GO:0040007	0.000392194	3.4065	1069	400	39	ALCAM,ASPM,AUTS2,BMPR2,BRD8,CCNB1,CCNB2,CCND2,CDH4,CLSTN1,DCX,DRAXIN,EMX1,FLRT3,FN1,GLI3,HMGA2,IGFBP5,IGFBPL1,IQGAP1,LHX2,LY6E,MAD2L2,MDK,MT1,NOTCH2,POU3F2,PTN,RTF1,SDCBP,SEMA5A,SFRP1,SLC1A2,TYMS,VANGL2,WNT7B,WWC1,ZEB2,ZFP36L1
GO:BP	regulation of cytoskeleton organization	GO:0051493	0.000395512	3.40284	548	400	26	CAMSAP2,CELSR1,CEP70,CHMP2A,CIT,CKAP2,CKAP5,CLIP3,CORO2B,DCTN1,DYNC1H1,ECT2,GPM6B,GPSM2,HAX1,IQGAP1,LPAR1,MDK,MDM1,MYCBP2,NOTCH2,PAK3,PPP1R9A,TAOK1,TRIM27,VANGL2
GO:BP	hippocampus development	GO:0021766	0.000400562	3.39733	97	400	11	DAB1,DCX,EMX2,GLI3,ID4,LRP8,MDK,NEUROD6,NR2E1,ZBTB18,ZEB2
GO:BP	positive regulation of protein phosphorylation	GO:0001934	0.000439203	3.35733	782	400	32	BIRC5,BMPR2,CCNB1,CCND1,CCND2,CDCA8,CDON,CENPE,CKS2,CLIP3,CLU,DAB1,DAZAP2,ECT2,EDNRB,FGFR3,HAX1,HES1,HMGA2,IQGAP1,LRP8,MAD2L2,MMD2,PPP1R9A,PRNP,RPLP1,SDCBP,TAOK1,TFRC,VANGL2,WNK1,ZEB2
GO:BP	neuroblast proliferation	GO:0007405	0.000451959	3.3449	78	400	10	ASCL1,ASPM,DMRTA2,GLI3,ID4,NDE1,NR2E1,PAX6,PTN,RACGAP1
GO:BP	regulation of nuclear division	GO:0051783	0.00046818	3.32959	144	400	13	BIRC5,CALR,CCNB1,CDC20,CDC27,CDCA2,CDCA8,CDT1,MKI67,NUF2,NUSAP1,SPC25,ZWINT
GO:BP	cell fate commitment	GO:0045165	0.000497114	3.30354	283	400	18	ASCL1,CDON,DMRT3,DMRTA2,EOMES,GATAD2A,GLI3,HES1,MIAT,NOTCH2,NR2E1,PAX6,POU3F2,RTF1,SFRP1,SOX1,SOX6,WNT7B
GO:BP	protein phosphorylation	GO:0006468	0.000532407	3.27376	1626	400	51	APLP2,BIRC5,BMPR2,CCNA2,CCNB1,CCNB2,CCND1,CCND2,CDCA8,CDON,CENPE,CIT,CKS2,CLIP3,CLU,CTDSP2,DAB1,DAZAP2,ECT2,EDNRB,FGFR3,FN1,GSTP1,HAX1,HES1,HMGA2,INSM1,IQGAP1,JUN,LRP8,MAD2L2,MMD2,PAK3,PAX6,PBK,PLCE1,PPP1R9A,PRKAR2A,PRNP,RAD51,RPLP1,SDCBP,SFRP1,SORL1,TAF3,TAOK1,TFRC,TRIM27,VANGL2,WNK1,ZEB2
GO:BP	synapse organization	GO:0050808	0.000534343	3.27218	484	400	24	ARHGAP33,CDC20,CLSTN1,DCTN1,EFNB2,F2R,FLRT3,GPM6A,ITSN1,LRP8,LRRN1,NDRG2,NEUROD2,NRCAM,PAK3,PPP1R9A,PRNP,PTN,SDCBP,SPARC,SPARCL1,SRGAP2,TUBA1A,WNT7B
GO:BP	regulation of sister chromatid segregation	GO:0033045	0.000548446	3.26087	100	400	11	BIRC5,CCNB1,CDC20,CDC27,CDCA8,CDT1,CENPE,NUF2,SPC25,UBE2C,ZWINT
GO:BP	animal organ morphogenesis	GO:0009887	0.000642254	3.19229	1090	400	39	ATF4,BMPR2,CDON,CELSR1,COL2A1,CUL1,DMRT3,EFNB2,EMX1,EMX2,GLI3,GMNN,HES1,HMGA2,ID4,IGFBP5,ITGA6,JUN,LTBP3,LY6E,MDK,MEIS2,MIAT,MIB1,MKI67,MLLT3,NFIB,NOTCH2,PARVA,PAX6,PTN,SFRP1,SOX1,SOX6,SP1,TRIOBP,VANGL2,WNT7B,ZEB1
GO:BP	cellular response to stress	GO:0033554	0.000715281	3.14552	1980	400	58	ASF1A,ATF4,BABAM1,BMPR2,BNIP3L,BRD8,CALR,CASP2,CCNA2,CCND1,CDKN3,CLU,CORO2B,DDAH1,DTL,ECT2,EIF4EBP1,ELAVL4,EXO1,FAM168A,FOXM1,GADD45G,GSTP1,HMGA2,HSPD1,JKAMP,JUN,LMNB1,LONP1,MAD2L2,MAP1LC3B,MCM6,NREP,NUCKS1,P4HB,PBK,PJA2,POLD1,PRDX2,PTN,PYCR2,RAD51,RIF1,RPA1,RPAIN,RPS27L,SFRP1,SMC2,SMC4,TAOK1,TOMM7,TOP2A,TOPBP1,TPT1,UBE2N,UHRF1,WNT7B,ZFP36L1
GO:BP	cell communication	GO:0007154	0.000790729	3.10197	7590	400	157	APLP2,ARHGAP33,ARHGAP5,ARRDC3,ASCL1,ASPM,ATF4,AUTS2,BABAM1,BIRC5,BMPR2,BNIP3L,CALR,CASP2,CASQ1,CCNA2,CCNB1,CCND1,CD63,CDC20,CDCA8,CDON,CDT1,CELSR1,CEP55,CEP57,CIT,CLSTN1,CLU,CNOT1,CNOT2,COL2A1,CRMP1,DAB1,DBI,DCX,DEPDC1A,DMRT3,DRAXIN,DTL,DYNLL1,ECT2,EDNRB,EFNB2,EIF4EBP1,ELAVL4,F2R,FGFR3,FLRT3,FN1,FOXM1,FSTL1,G3BP1,GADD45G,GLI3,GPC1,GPSM2,GRB10,GRIA2,GSTP1,HAX1,HES1,HMGA2,HMGB2,HSPD1,IGFBP5,IGFBPL1…
GO:BP	negative regulation of cellular macromolecule biosynthetic process	GO:2000113	0.000813512	3.08964	204	400	15	AGO2,CALR,CNOT1,CNOT10,CNOT2,DBI,DCP2,EIF4EBP1,ENC1,GRB10,IGFBP5,ITM2B,PAIP2,TYMS,ZFP36L1
GO:BP	limbic system development	GO:0021761	0.000837378	3.07708	127	400	12	DAB1,DCX,EMX2,GLI3,ID4,LRP8,MDK,NEUROD6,NR2E1,POU3F2,ZBTB18,ZEB2
GO:BP	cellular macromolecule catabolic process	GO:0044265	0.000857211	3.06691	973	400	36	AGO2,CALR,CDC20,CDC27,CHMP2A,CLU,CNOT1,CNOT10,CNOT2,CUL1,DCP2,DTL,ELAVL4,GPC1,HSPBP1,JKAMP,LONP1,MIB1,NTAN1,PBK,PCNP,PSMB5,PSMC2,PSMD2,RPL5,RYBP,SDCBP,SMG5,SMG7,TRIM2,UBE2C,UBE2N,UHRF1,VIM,ZFP36L1,ZRANB1
GO:BP	developmental growth	GO:0048589	0.000869307	3.06083	766	400	31	ALCAM,ASPM,AUTS2,BMPR2,CCNB1,CCND2,CDH4,DCX,DRAXIN,EMX1,FLRT3,FN1,GLI3,HMGA2,IQGAP1,LHX2,LY6E,MDK,NOTCH2,POU3F2,PTN,RTF1,SEMA5A,SFRP1,SLC1A2,TYMS,VANGL2,WNT7B,WWC1,ZEB2,ZFP36L1
GO:BP	negative regulation of cell death	GO:0060548	0.000916937	3.03766	1194	400	41	ARL6IP1,ASCL1,ATF4,BIRC5,BNIP3L,CASP2,CCND1,CCND2,CFDP1,CHMP2A,CLU,COL2A1,DRAXIN,EDNRB,F2R,FN1,FSTL1,GLI3,GSTP1,HAX1,HMGA2,HMGB2,HSPD1,ITGA6,ITSN1,JUN,MDK,MT1,NDUFC2,NR2E1,PEA15A,PRDX2,PRNP,RPS3A1,SFRP1,SLC25A5,SORL1,TAX1BP1,TFRC,TOX3,TPT1
GO:BP	kinetochore organization	GO:0051383	0.000923466	3.03458	21	400	6	CDT1,CENPA,CENPE,NUF2,SMC2,SMC4
GO:BP	mitotic spindle assembly checkpoint signaling	GO:0007094	0.000960359	3.01757	48	400	8	BIRC5,CCNB1,CDC20,CDCA8,CDT1,NUF2,SPC25,ZWINT
GO:BP	mitotic spindle checkpoint signaling	GO:0071174	0.000960359	3.01757	48	400	8	BIRC5,CCNB1,CDC20,CDCA8,CDT1,NUF2,SPC25,ZWINT
GO:BP	spindle assembly checkpoint signaling	GO:0071173	0.000960359	3.01757	48	400	8	BIRC5,CCNB1,CDC20,CDCA8,CDT1,NUF2,SPC25,ZWINT
GO:BP	dendrite development	GO:0016358	0.00101075	2.99536	297	400	18	ARHGAP33,CAMSAP2,CDC20,DAB1,DCX,ELAVL4,IQGAP1,ITSN1,LPAR1,LRP8,MPDZ,NR2E1,PAK3,PIAS2,PPP1R9A,PTN,SRGAP2,TRAK1
GO:BP	astrocyte differentiation	GO:0048708	0.00102635	2.98871	85	400	10	DAB1,EOMES,HES1,HMGA2,ID4,NR2E1,PAX6,POU3F2,SOX6,VIM
GO:BP	spindle checkpoint signaling	GO:0031577	0.0011332	2.94569	49	400	8	BIRC5,CCNB1,CDC20,CDCA8,CDT1,NUF2,SPC25,ZWINT
GO:BP	signaling	GO:0023052	0.00121122	2.91678	7515	400	155	APLP2,ARHGAP33,ARHGAP5,ARRDC3,ASCL1,ASPM,ATF4,AUTS2,BABAM1,BIRC5,BMPR2,BNIP3L,CALR,CASP2,CASQ1,CCNA2,CCNB1,CCND1,CD63,CDC20,CDCA8,CDON,CDT1,CELSR1,CEP55,CEP57,CIT,CLSTN1,CLU,CNOT1,CNOT2,COL2A1,CRMP1,DAB1,DBI,DCX,DEPDC1A,DLGAP5,DMRT3,DRAXIN,DTL,DYNLL1,ECT2,EDNRB,EFNB2,EIF4EBP1,ELAVL4,F2R,FGFR3,FLRT3,FN1,FOXM1,FSTL1,G3BP1,GADD45G,GLI3,GPC1,GPSM2,GRB10,GRIA2,GSTP1,HAX1,HES1,HMGA2,HMGB2,HSPD1,IGFBP5,…
GO:BP	negative regulation of mitotic metaphase/anaphase transition	GO:0045841	0.00133195	2.87551	50	400	8	BIRC5,CCNB1,CDC20,CDCA8,CDT1,NUF2,SPC25,ZWINT
GO:BP	response to growth factor	GO:0070848	0.00133422	2.87477	741	400	30	ASCL1,BMPR2,CCNA2,CD63,CEP57,COL2A1,ELAVL4,FGFR3,FLRT3,FSTL1,GPC1,GRB10,GSTP1,HES1,IQGAP1,JUN,KNSTRN,LRP8,LTBP3,MEIS2,NOTCH2,NREP,SDCBP,SFRP1,SORL1,SOX6,SPARC,ZEB1,ZEB2,ZFP36L1
GO:BP	cell adhesion	GO:0007155	0.00145908	2.83592	1445	400	46	ALCAM,CALR,CD63,CDH4,CDON,CELSR1,CFDP1,CLSTN1,CORO2B,DAB1,EFNB2,FLRT3,FN1,GLI3,GPM6B,GSTP1,HES1,HSPD1,ILDR2,IQGAP1,ITGA6,LGALS1,MAD2L2,MDK,MEGF10,MFGE8,MPDZ,NCAM1,NRCAM,P4HB,PARVA,PCDH19,PLXNA2,PRDX2,PRNP,PTN,RPSA,SFRP1,SPARCL1,SRGAP2,TFRC,TRIOBP,TTYH1,WNK1,WNT7B,ZFP36L1
GO:BP	organelle assembly	GO:0070925	0.0015047	2.82255	911	400	34	ASPM,ATXN10,BIRC5,CASQ1,CCNB2,CDC20,CDCA8,CENPA,CENPE,CEP70,CHMP2A,CNOT1,CNOT2,DCTN1,DCX,DYNC1H1,DYNLL1,G3BP1,GPSM2,KIF11,KIF23,KIF4,MAP1LC3B,MDM1,NUDCD3,PARVA,PRC1,PRRC2C,RACGAP1,RPL5,RPS27L,RPSA,SDCBP,VANGL2
GO:BP	negative regulation of apoptotic process	GO:0043066	0.0015074	2.82177	1040	400	37	ARL6IP1,ASCL1,BIRC5,BNIP3L,CASP2,CCND1,CCND2,CFDP1,CLU,COL2A1,DRAXIN,EDNRB,F2R,FN1,FSTL1,GLI3,GSTP1,HAX1,HMGA2,HMGB2,HSPD1,ITGA6,ITSN1,JUN,MDK,MT1,NR2E1,PEA15A,PRDX2,PRNP,RPS3A1,SFRP1,SLC25A5,TAX1BP1,TFRC,TOX3,TPT1
GO:BP	negative regulation of sister chromatid segregation	GO:0033046	0.00155974	2.80695	51	400	8	BIRC5,CCNB1,CDC20,CDCA8,CDT1,NUF2,SPC25,ZWINT
GO:BP	negative regulation of mitotic sister chromatid segregation	GO:0033048	0.00155974	2.80695	51	400	8	BIRC5,CCNB1,CDC20,CDCA8,CDT1,NUF2,SPC25,ZWINT
GO:BP	negative regulation of mitotic sister chromatid separation	GO:2000816	0.00155974	2.80695	51	400	8	BIRC5,CCNB1,CDC20,CDCA8,CDT1,NUF2,SPC25,ZWINT
GO:BP	cellular component biogenesis	GO:0044085	0.00172268	2.76379	4284	400	100	AGO2,ARL6IP1,ASF1A,ASPM,ATXN10,AUTS2,BIRC5,CALR,CAMSAP2,CASQ1,CCNB1,CCNB2,CDC20,CDCA8,CDT1,CENPA,CENPE,CEP57,CEP70,CHMP2A,CKAP5,CLIP3,CLSTN1,CLU,CNOT1,CNOT2,COA3,CORO2B,COX20,DCTN1,DCX,DPYSL3,DYNC1H1,DYNLL1,ECT2,EFNB2,EIF3B,EIF3G,EIF3K,EIF4EBP1,FBL,FLRT3,FN1,G3BP1,GMNN,GPC1,GPM6A,GPM6B,GPSM2,HAX1,HES1,INSM1,IQGAP1,ITGA6,KIF11,KIF23,KIF4,LONP1,LPAR1,LRRN1,LTBP3,MAP1LC3B,MDM1,MED21,MED27,NDE1,NDUFB…
GO:BP	cellular response to endogenous stimulus	GO:0071495	0.00173316	2.76116	1501	400	47	APRT,ATF4,BMPR2,BRD8,CALR,CCNA2,CEP57,CNOT1,CNOT2,COL2A1,EIF4EBP1,ELAVL4,FGFR3,FLRT3,FSTL1,GPC1,GRB10,GSTP1,HES1,HMGA2,IGFBP5,IQGAP1,JUN,KNSTRN,LTBP3,NCOA2,NOTCH2,NREP,NSG2,NUCKS1,PIAS2,PRNP,RAB8B,RAD51,RANGAP1,SAFB2,SDCBP,SFRP1,SLC1A2,SLC1A3,SORL1,SOX6,SP1,VIM,ZEB1,ZEB2,ZFP36L1
GO:BP	regulation of neuron apoptotic process	GO:0043523	0.0017704	2.75193	277	400	17	ASCL1,ATF4,BIRC5,CASP2,CCND1,DRAXIN,F2R,HSPD1,ITSN1,JUN,MDK,MT1,PAK3,PRDX2,PRNP,TOX3,TRIM2
GO:BP	negative regulation of metaphase/anaphase transition of cell cycle	GO:1902100	0.00181997	2.73994	52	400	8	BIRC5,CCNB1,CDC20,CDCA8,CDT1,NUF2,SPC25,ZWINT
GO:BP	cell junction organization	GO:0034330	0.00185853	2.73083	753	400	30	ARHGAP33,CDC20,CLSTN1,CORO2B,DCTN1,ECT2,EFNB2,F2R,FLRT3,FN1,GPM6A,GPM6B,IQGAP1,ITSN1,LRP8,LRRN1,NDRG2,NEUROD2,NRCAM,PAK3,PPP1R9A,PRNP,PTN,RAB8B,SDCBP,SPARC,SPARCL1,SRGAP2,TUBA1A,WNT7B
GO:BP	response to stress	GO:0006950	0.00189097	2.72332	4067	400	96	ASF1A,ATF4,BABAM1,BMPR2,BNIP3L,BRD8,BTG1,CALR,CASP2,CASQ1,CCNA2,CCND1,CDKN3,CELSR1,CHMP2A,CLU,CORO2B,DBI,DDAH1,DNAJA2,DPYSL3,DTL,ECT2,EDNRB,EIF4EBP1,ELAVL4,EXO1,F2R,FAM168A,FLRT3,FN1,FOXM1,G3BP1,GADD45G,GLI3,GSTP1,HMGA2,HMGB2,HSPA4L,HSPD1,JKAMP,JUN,LGALS1,LMNB1,LONP1,LRP8,MAD2L2,MAP1LC3B,MCM6,MDK,MT1,NDUFC2,NEUROD2,NOLC1,NOTCH2,NR2E1,NREP,NUCKS1,P4HB,PAX6,PBK,PJA2,POLD1,PRDX2,PRNP,PSMB5,PTN,PYCR2…
GO:BP	neuron migration	GO:0001764	0.00194076	2.71203	190	400	14	ASCL1,ASPM,AUTS2,CELSR1,DAB1,DCX,EMX2,EOMES,GPM6A,MDK,NDE1,PAX6,SOX1,SRGAP2
GO:BP	mitotic spindle assembly	GO:0090307	0.00203554	2.69132	71	400	9	BIRC5,CDC20,CDCA8,CHMP2A,KIF11,KIF23,KIF4,PRC1,RACGAP1
GO:BP	positive regulation of kinase activity	GO:0033674	0.00205709	2.68675	485	400	23	BMPR2,CCNB1,CCND1,CCND2,CENPE,CKS2,CLU,DAB1,DAZAP2,ECT2,FGFR3,HMGA2,IQGAP1,ITSN1,LRP8,MMD2,PPP1R9A,PRNP,RPLP1,TAOK1,VANGL2,WNK1,ZEB2
GO:BP	positive regulation of signal transduction	GO:0009967	0.00206961	2.68411	1558	400	48	ASCL1,ASPM,AUTS2,BIRC5,BMPR2,CALR,CASP2,CD63,CDCA8,CDON,CLU,F2R,FGFR3,FN1,GADD45G,GRB10,HAX1,HES1,IGFBP5,IQGAP1,ITSN1,JUN,LMNB1,LPAR1,MLLT3,MMD2,NCOA2,NEUROD2,NOTCH2,NUCKS1,PEA15A,PJA2,PLCE1,PRDX2,RPS12,SDCBP,SFRP1,SORL1,TAOK1,TFRC,TRIM27,UBE2N,VANGL2,WNK1,WNT7B,WWC1,ZEB2,ZRANB1
GO:BP	spinal cord development	GO:0021510	0.00207585	2.6828	114	400	11	ASCL1,DAB1,DCTN1,DMRT3,DRAXIN,GLI3,LRP8,PAX6,PHGDH,SOX1,SOX6
GO:BP	negative regulation of chromosome segregation	GO:0051985	0.00211637	2.67441	53	400	8	BIRC5,CCNB1,CDC20,CDCA8,CDT1,NUF2,SPC25,ZWINT
GO:BP	negative regulation of chromosome separation	GO:1905819	0.00211637	2.67441	53	400	8	BIRC5,CCNB1,CDC20,CDCA8,CDT1,NUF2,SPC25,ZWINT
GO:BP	neuron apoptotic process	GO:0051402	0.00226081	2.64574	314	400	18	ASCL1,ATF4,BIRC5,CASP2,CCND1,CIT,DRAXIN,F2R,HSPD1,ITSN1,JUN,MDK,MT1,PAK3,PRDX2,PRNP,TOX3,TRIM2
GO:BP	regulation of neuron death	GO:1901214	0.00226448	2.64503	381	400	20	ASCL1,ATF4,BIRC5,CASP2,CCND1,CLU,DRAXIN,EFNB2,F2R,HSPD1,ITSN1,JUN,MDK,MT1,PAK3,PRDX2,PRNP,SORL1,TOX3,TRIM2
GO:BP	positive regulation of protein kinase activity	GO:0045860	0.00228261	2.64157	416	400	21	BMPR2,CCNB1,CCND1,CCND2,CENPE,CKS2,CLU,DAB1,DAZAP2,ECT2,HMGA2,IQGAP1,LRP8,MMD2,PPP1R9A,PRNP,RPLP1,TAOK1,VANGL2,WNK1,ZEB2
GO:BP	cellular component assembly	GO:0022607	0.00231089	2.63622	4029	400	95	AGO2,ARL6IP1,ASF1A,ASPM,ATXN10,AUTS2,BIRC5,CALR,CAMSAP2,CASQ1,CCNB1,CCNB2,CDC20,CDCA8,CDT1,CENPA,CENPE,CEP57,CEP70,CHMP2A,CKAP5,CLIP3,CLSTN1,CLU,CNOT1,CNOT2,COA3,CORO2B,COX20,DCTN1,DCX,DPYSL3,DYNC1H1,DYNLL1,ECT2,EFNB2,EIF3B,EIF3G,EIF3K,EIF4EBP1,FLRT3,FN1,G3BP1,GMNN,GPC1,GPM6A,GPM6B,GPSM2,HAX1,HES1,INSM1,IQGAP1,ITGA6,KIF11,KIF23,KIF4,LONP1,LPAR1,LRRN1,LTBP3,MAP1LC3B,MDM1,MED21,MED27,NDE1,NDUFB6,ND…
GO:BP	regulation of cellular component biogenesis	GO:0044087	0.00238383	2.62273	973	400	35	AUTS2,CAMSAP2,CDT1,CHMP2A,CKAP5,CLIP3,CLSTN1,CLU,CNOT1,CNOT2,CORO2B,DCTN1,DPYSL3,DYNC1H1,DYNLL1,ECT2,EIF4EBP1,FLRT3,G3BP1,GPM6A,GPM6B,GPSM2,HAX1,HES1,INSM1,IQGAP1,LPAR1,LRRN1,MDM1,PAK3,PLCE1,PPP1R9A,SDCBP,SORL1,TFRC
GO:BP	negative regulation of chromosome organization	GO:2001251	0.00238892	2.6218	93	400	10	BIRC5,CCNB1,CDC20,CDCA8,CDT1,DCP2,NUF2,SPC25,TOP2A,ZWINT
GO:BP	cerebral cortex radially oriented cell migration	GO:0021799	0.00252055	2.5985	38	400	7	DAB1,DCX,GLI3,LRP8,NR2E1,POU3F2,SRGAP2
GO:BP	negative regulation of programmed cell death	GO:0043069	0.00252848	2.59714	1063	400	37	ARL6IP1,ASCL1,BIRC5,BNIP3L,CASP2,CCND1,CCND2,CFDP1,CLU,COL2A1,DRAXIN,EDNRB,F2R,FN1,FSTL1,GLI3,GSTP1,HAX1,HMGA2,HMGB2,HSPD1,ITGA6,ITSN1,JUN,MDK,MT1,NR2E1,PEA15A,PRDX2,PRNP,RPS3A1,SFRP1,SLC25A5,TAX1BP1,TFRC,TOX3,TPT1
GO:BP	negative regulation of multicellular organismal process	GO:0051241	0.00279647	2.55339	1112	400	38	ARRDC3,ATF4,BMPR2,CALR,CCND2,CD63,DAB1,DRAXIN,F2R,FN1,GLI3,GSTP1,HES1,HMGA2,ID4,IGFBP5,LHX2,LTBP3,MAD2L2,MDK,NDRG2,NFIB,NR2E1,PAX6,PRDX2,PRNP,PTN,SEMA5A,SFRP1,SORL1,SOX6,SPARC,TRIM27,WDR77,WNK1,WNT7B,WWC1,ZFP706
GO:BP	ventral spinal cord development	GO:0021517	0.00283414	2.54758	55	400	8	ASCL1,DAB1,DCTN1,DMRT3,GLI3,LRP8,PAX6,SOX1
GO:BP	regulation of axonogenesis	GO:0050770	0.00293925	2.53176	169	400	13	BMPR2,CDH4,DAB1,DCX,DRAXIN,FN1,PAK3,PLXNA2,POU3F2,SEMA5A,TRAK1,VIM,ZEB2
GO:BP	localization	GO:0051179	0.00301493	2.52072	5438	400	119	APRT,ARHGAP33,ARL6IP1,ARRDC3,ASPM,ATF4,ATP6V0B,AZIN1,BIRC5,BNIP3L,CALR,CASQ1,CCNB1,CCND1,CCT4,CCT5,CD63,CDCA8,CDT1,CELSR1,CENPA,CENPE,CENPF,CENPQ,CEP55,CHMP2A,CLIP3,CLSTN1,CLU,COPB2,CORO2B,CUTA,DAB1,DBI,DCP2,DCTN1,DCX,DYNC1H1,DYNLL1,ECT2,EDNRB,EFNB2,F2R,FABP7,FBL,GLI3,GOT2,GPC1,GPM6A,GPM6B,GPSM2,GRB10,GRIA2,HES1,HMGA2,HSPD1,ID4,ILDR2,IPO11,IQGAP1,ITSN1,KIF1B,LRP8,LY6E,MAP1LC3B,MEGF10,MFGE8,MIB1,M…
GO:BP	regulation of intracellular signal transduction	GO:1902531	0.00322403	2.4916	1631	400	49	AUTS2,BIRC5,CALR,CCNB1,CDCA8,CDON,CDT1,CEP55,CIT,CLU,F2R,FGFR3,FN1,FOXM1,GADD45G,GSTP1,HAX1,IGFBP5,IQGAP1,ITSN1,JUN,LMNB1,LPAR1,MMD2,NDRG2,NDUFC2,NEUROD2,NOTCH2,P4HB,PAK3,PBK,PJA2,PLCE1,PRDX2,PRNP,RAD51,RPL5,SFRP1,SORL1,TAOK1,TFRC,TPT1,TRIM27,TRIM59,UBE2N,VANGL2,WNT7B,WWC1,ZEB2
GO:BP	forebrain generation of neurons	GO:0021872	0.00326463	2.48617	56	400	8	ASCL1,ASPM,DCX,GLI3,HES1,NR2E1,PAX6,SOX1
GO:BP	regulation of mitotic sister chromatid segregation	GO:0033047	0.00326463	2.48617	56	400	8	BIRC5,CCNB1,CDC20,CDCA8,CDT1,NUF2,SPC25,ZWINT
GO:BP	positive regulation of mitotic cell cycle phase transition	GO:1901992	0.00353077	2.45213	97	400	10	BIRC5,CCNB1,CCND1,CCND2,CDC25C,CDC27,CDT1,DTL,LMNB1,UBE2C
GO:BP	positive regulation of transcription by RNA polymerase II	GO:0045944	0.00379941	2.42028	1309	400	42	AGO2,ASCL1,ATF4,AUTS2,BMPR2,BRD8,CDON,CKAP2,EOMES,FOXM1,GLI3,HAX1,HES1,HMGA2,HMGB2,ID4,ITGA6,JUN,LHX2,MED21,MED27,MEIS2,NCOA2,NEUROD2,NEUROD6,NFIB,NR2E1,NUCKS1,PAX6,POU3F2,RSF1,SALL2,SOX1,SOX21,SOX6,SP1,TAF3,TOP2A,TOX3,ZBTB18,ZEB1,ZEB2
GO:BP	neuron death	GO:0070997	0.00386101	2.4133	430	400	21	ASCL1,ATF4,BIRC5,CASP2,CCND1,CIT,CLU,DRAXIN,EFNB2,F2R,HSPD1,ITSN1,JUN,MDK,MT1,PAK3,PRDX2,PRNP,SORL1,TOX3,TRIM2
GO:BP	developmental growth involved in morphogenesis	GO:0060560	0.00417567	2.37927	263	400	16	ALCAM,AUTS2,BMPR2,CDH4,DCX,DRAXIN,EMX1,FLRT3,FN1,IQGAP1,LHX2,SEMA5A,SFRP1,VANGL2,WNT7B,ZEB2
GO:BP	spindle localization	GO:0051653	0.00429443	2.36709	58	400	8	ASPM,CENPA,DCTN1,DYNC1H1,GPSM2,NDE1,NUSAP1,PAX6
GO:BP	negative regulation of mitotic nuclear division	GO:0045839	0.00429443	2.36709	58	400	8	BIRC5,CCNB1,CDC20,CDCA8,CDT1,NUF2,SPC25,ZWINT
GO:BP	positive regulation of apoptotic process	GO:0043065	0.00455942	2.34109	585	400	25	ASCL1,ATF4,BNIP3L,BTG1,CASP2,CLIP3,CLU,ECT2,GADD45G,HMGA2,HSPD1,ITGA6,JUN,LDHA,LGALS1,LPAR1,NOTCH2,PAK3,PEA15A,PRNP,PTN,RYBP,SFRP1,TEX261,TOP2A
GO:BP	Wnt signaling pathway	GO:0016055	0.00463164	2.33427	435	400	21	ASPM,CCND1,CELSR1,DRAXIN,EDNRB,G3BP1,GLI3,GRB10,HMGA2,MAD2L2,MDK,MLLT3,NDRG2,RPS12,RTF1,SFRP1,VANGL2,WNK1,WNT7B,ZEB2,ZRANB1
GO:BP	cerebral cortex radial glia-guided migration	GO:0021801	0.00467699	2.33003	27	400	6	DAB1,DCX,GLI3,LRP8,NR2E1,SRGAP2
GO:BP	telencephalon glial cell migration	GO:0022030	0.00467699	2.33003	27	400	6	DAB1,DCX,GLI3,LRP8,NR2E1,SRGAP2
GO:BP	positive regulation of cell death	GO:0010942	0.00494132	2.30616	667	400	27	ASCL1,ATF4,BNIP3L,BTG1,CASP2,CLIP3,CLU,ECT2,EFNB2,GADD45G,HMGA2,HSPD1,ITGA6,JUN,LDHA,LGALS1,LPAR1,NOTCH2,PAK3,PAX6,PEA15A,PRNP,PTN,RYBP,SFRP1,TEX261,TOP2A
GO:BP	cell-cell signaling	GO:0007267	0.00495428	2.30502	1705	400	50	ASPM,ATF4,BIRC5,CCND1,CDC20,CELSR1,CLSTN1,DBI,DRAXIN,DYNLL1,EDNRB,ELAVL4,F2R,FGFR3,G3BP1,GLI3,GRB10,HES1,HMGA2,ILDR2,ITSN1,KIF1B,LRP8,LTBP3,LY6E,MAD2L2,MDK,MLLT3,NDRG2,NEUROD2,NISCH,NR2E1,PAIP2,PAX6,PPP1R9A,PRNP,PTN,RAB8B,RPS12,RTF1,SDCBP,SFRP1,SLC12A2,SLC1A3,TPRGL,VANGL2,WNK1,WNT7B,ZEB2,ZRANB1
GO:BP	cell-cell signaling by wnt	GO:0198738	0.0049773	2.30301	437	400	21	ASPM,CCND1,CELSR1,DRAXIN,EDNRB,G3BP1,GLI3,GRB10,HMGA2,MAD2L2,MDK,MLLT3,NDRG2,RPS12,RTF1,SFRP1,VANGL2,WNK1,WNT7B,ZEB2,ZRANB1
GO:BP	positive regulation of response to stimulus	GO:0048584	0.00500714	2.30041	2309	400	62	ASCL1,ASPM,AUTS2,BABAM1,BIRC5,BMPR2,BRD8,CALR,CASP2,CD63,CDCA8,CDON,CLU,F2R,FAM168A,FGFR3,FN1,FOXM1,GADD45G,GRB10,HAX1,HES1,HMGA2,HMGB2,HSPD1,IGFBP5,IQGAP1,ITSN1,JUN,LGALS1,LMNB1,LPAR1,MAD2L2,MDK,MLLT3,MMD2,NCOA2,NEUROD2,NOTCH2,NUCKS1,PEA15A,PJA2,PLCE1,PRDX2,PRNP,PTN,RIF1,RPS12,SDCBP,SEMA5A,SFRP1,SORL1,TAOK1,TFRC,TRIM27,UBE2N,VANGL2,WNK1,WNT7B,WWC1,ZEB2,ZRANB1
GO:BP	macromolecule catabolic process	GO:0009057	0.00527541	2.27774	1373	400	43	AGO2,AZIN1,BNIP3L,CALR,CDC20,CDC27,CHMP2A,CLU,CNOT1,CNOT10,CNOT2,CUL1,DCP2,DTL,ELAVL4,ENC1,GPC1,HSPBP1,JKAMP,LONP1,MAD2L2,MIB1,MYCBP2,NTAN1,PBK,PCNP,PSMB5,PSMB6,PSMC2,PSMD2,RPL5,RYBP,SDCBP,SMG5,SMG7,SORL1,TRIM2,UBE2C,UBE2N,UHRF1,VIM,ZFP36L1,ZRANB1
GO:BP	response to hormone	GO:0009725	0.00537504	2.26962	965	400	34	APRT,BRD8,BTG1,CALR,CCNA2,CCND1,CNOT1,CNOT2,EDNRB,EIF4EBP1,GLI3,GRB10,GSTP1,HES1,HMGA2,HMGB2,HSPD1,IGFBP5,IQGAP1,JUN,LONP1,MDK,MSI1,NCOA2,NUCKS1,PIAS2,RAB8B,RANGAP1,SAFB2,SFRP1,SORL1,SP1,TYMS,ZFP36L1
GO:BP	cellular response to growth factor stimulus	GO:0071363	0.00557178	2.25401	712	400	28	BMPR2,CCNA2,CD63,CEP57,COL2A1,ELAVL4,FGFR3,FLRT3,FSTL1,GPC1,GRB10,GSTP1,HES1,IQGAP1,JUN,KNSTRN,LRP8,LTBP3,NOTCH2,NREP,SDCBP,SFRP1,SORL1,SOX6,SPARC,ZEB1,ZEB2,ZFP36L1
GO:BP	regulation of G2/M transition of mitotic cell cycle	GO:0010389	0.0056051	2.25142	102	400	10	BABAM1,CCNB1,CCND1,CDC25C,CENPF,DTL,HMGA2,LMNB1,TAOK1,TOPBP1
GO:BP	negative regulation of organelle organization	GO:0010639	0.00581244	2.23564	370	400	19	BIRC5,CAMSAP2,CCNB1,CDC20,CDCA8,CDT1,CKAP2,CLIP3,CORO2B,DCP2,MDM1,NUF2,PPP1R9A,SLC25A5,SPC25,TAOK1,TFRC,TOP2A,ZWINT
GO:BP	positive regulation of programmed cell death	GO:0043068	0.00614955	2.21116	595	400	25	ASCL1,ATF4,BNIP3L,BTG1,CASP2,CLIP3,CLU,ECT2,GADD45G,HMGA2,HSPD1,ITGA6,JUN,LDHA,LGALS1,LPAR1,NOTCH2,PAK3,PEA15A,PRNP,PTN,RYBP,SFRP1,TEX261,TOP2A
GO:BP	cytokinesis	GO:0000910	0.00672218	2.17249	182	400	13	BIRC5,CDCA8,CENPA,CEP55,CHMP2A,CIT,CKAP2,ECT2,KIF23,KIF4,NUSAP1,PRC1,RACGAP1
GO:BP	chromosome condensation	GO:0030261	0.00709705	2.14892	44	400	7	CCNB1,HMGA2,NCAPG,NUSAP1,SMC2,SMC4,TOP2A
GO:BP	central nervous system projection neuron axonogenesis	GO:0021952	0.00732204	2.13537	29	400	6	DCX,DRAXIN,MYCBP2,NFIB,NR2E1,ZEB2
GO:BP	cellular macromolecule localization	GO:0070727	0.00747822	2.1262	2547	400	66	ARHGAP33,ARL6IP1,ARRDC3,BIRC5,BNIP3L,CALR,CCT4,CCT5,CD63,CDT1,CELSR1,CENPA,CENPF,CENPQ,CEP55,CHMP2A,CLIP3,CLSTN1,CLU,COPB2,CORO2B,CUTA,DCTN1,DYNLL1,ECT2,EDNRB,F2R,GLI3,GPC1,GPM6B,GPSM2,HSPD1,ID4,ILDR2,IPO11,IQGAP1,ITSN1,KIF1B,MMD2,MPDZ,MYCBP2,NOLC1,NRCAM,NUDCD3,NUP50,PAX6,PRNP,PTN,RAB8B,RABEP1,RANGAP1,RPA1,RPAIN,SFRP1,SORL1,SPTSSA,SRPRB,TAF3,TFRC,TNPO2,TOMM7,TRAK1,TRIM27,VANGL2,XPO6,ZFP36L1
GO:BP	negative regulation of neuron differentiation	GO:0045665	0.0076993	2.11355	83	400	9	ASCL1,ASPM,CALR,GLI3,HES1,ID4,MIB1,NR2E1,PAX6
GO:BP	embryonic morphogenesis	GO:0048598	0.00822504	2.08486	645	400	26	BMPR2,CDON,CELSR1,COL2A1,EOMES,FLRT3,FN1,GATAD2A,GLI3,HES1,HMGA2,LHX2,MIB1,NOTCH2,NUP50,PAX6,RTF1,SFRP1,SP1,TRIOBP,VANGL2,WNK1,WNT7B,ZEB1,ZEB2,ZFP36L1
GO:BP	anterior/posterior pattern specification	GO:0009952	0.0083524	2.07819	215	400	14	BMPR2,CDON,CELSR1,EMX2,GLI3,HES1,HES6,MIB1,MLLT3,PAX6,PLXNA2,SFRP1,VANGL2,ZEB2
GO:BP	regulation of localization	GO:0032879	0.00967504	2.01435	2253	400	60	ARL6IP1,ATF4,AZIN1,BIRC5,BNIP3L,CALR,CASQ1,CCT4,CCT5,CD63,CDCA8,CDT1,CENPQ,CHMP2A,CLIP3,CLU,CORO2B,DBI,DCP2,DCTN1,DCX,DYNC1H1,DYNLL1,ECT2,EDNRB,EFNB2,F2R,GLI3,GPC1,GPM6B,GPSM2,GRB10,HES1,HMGA2,IQGAP1,ITSN1,MAP1LC3B,MFGE8,MIB1,MMD2,MYCBP2,NOLC1,PAX6,PEA15A,PPP1CC,PPP1R9A,PRNP,PTN,RAB8B,RANGAP1,SDCBP,SFRP1,SLC1A2,SLC25A5,SORL1,TFRC,TOMM7,TRIM27,WNK1,ZFP36L1
GO:BP	fibroblast proliferation	GO:0048144	0.0102194	1.99057	134	400	11	CCNA2,CCNB1,CKS2,DACH1,FN1,GSTP1,HMGA2,JUN,RPS3A1,SFRP1,WNT7B
GO:BP	signal transduction	GO:0007165	0.0122364	1.91235	6926	400	141	APLP2,ARHGAP33,ARHGAP5,ARRDC3,ASCL1,ASPM,ATF4,AUTS2,BABAM1,BIRC5,BMPR2,BNIP3L,CALR,CASP2,CASQ1,CCNA2,CCNB1,CCND1,CD63,CDC20,CDCA8,CDON,CDT1,CELSR1,CEP55,CEP57,CIT,CLU,CNOT1,CNOT2,COL2A1,CRMP1,DAB1,DCX,DEPDC1A,DRAXIN,DTL,ECT2,EDNRB,EFNB2,EIF4EBP1,F2R,FGFR3,FLRT3,FN1,FOXM1,FSTL1,G3BP1,GADD45G,GLI3,GPC1,GPSM2,GRB10,GRIA2,GSTP1,HAX1,HES1,HMGA2,HMGB2,HSPD1,IGFBP5,IGFBPL1,IQGAP1,ITGA6,ITSN1,JUN,LMNB1,L…
GO:BP	stem cell proliferation	GO:0072089	0.0126579	1.89764	137	400	11	BABAM1,GLI3,HMGA2,HMGB2,ID4,LTBP3,MKI67,NFIB,NR2E1,WNT7B,ZFP36L1
GO:BP	regulation of cell division	GO:0051302	0.0128003	1.89278	193	400	13	ASPM,BIRC5,CDCA8,CIT,ECT2,KIF23,MDK,MLLT3,PAX6,PRC1,PTN,RACGAP1,ZBTB18
GO:BP	negative regulation of nuclear division	GO:0051784	0.0130311	1.88502	67	400	8	BIRC5,CCNB1,CDC20,CDCA8,CDT1,NUF2,SPC25,ZWINT
GO:BP	glial cell migration	GO:0008347	0.0130311	1.88502	67	400	8	DAB1,DCX,FN1,GLI3,LRP8,NR2E1,SRGAP2,VIM
GO:BP	behavior	GO:0007610	0.013065	1.88389	745	400	28	APLP2,APRT,ARRDC3,AUTS2,CCND2,CELSR1,DAB1,DACH1,DBI,DCTN1,DMRT3,EDNRB,ELAVL4,GLI3,JUN,MDK,MEIS2,NCOA2,NEUROD2,NR2E1,NTAN1,PAIP2,PAX6,PJA2,PRNP,PTN,SLC1A2,SLC1A3
GO:BP	tube morphogenesis	GO:0035239	0.0133343	1.87503	918	400	32	AGO2,BMPR2,BTG1,CELSR1,DDAH1,EFNB2,EMX2,FN1,GATAD2A,GLI3,HES1,HMGA2,JUN,LHX2,MDK,MFGE8,MIB1,NFIB,NOTCH2,NR2E1,NRCAM,NUP50,PARVA,PTN,SFRP1,SP1,SPARC,VANGL2,WNT7B,ZEB1,ZEB2,ZFP36L1
GO:BP	mesenchyme development	GO:0060485	0.0133636	1.87408	288	400	16	BMPR2,EDNRB,EOMES,FN1,HES1,HMGA2,MAD2L2,MDK,NOLC1,PAX6,SDCBP,SFRP1,VANGL2,WNT7B,ZEB2,ZFP36L1
GO:BP	response to X-ray	GO:0010165	0.0134599	1.87096	32	400	6	CCND1,CCND2,HMGA2,NUCKS1,RAD51,SFRP1
GO:BP	protein localization	GO:0008104	0.0135256	1.86884	2540	400	65	ARHGAP33,ARL6IP1,ARRDC3,BIRC5,BNIP3L,CALR,CCT4,CCT5,CD63,CDT1,CELSR1,CENPA,CENPF,CENPQ,CEP55,CHMP2A,CLIP3,CLSTN1,CLU,COPB2,CORO2B,CUTA,DCTN1,DYNLL1,ECT2,EDNRB,F2R,GLI3,GPC1,GPM6B,GPSM2,HSPD1,ID4,ILDR2,IPO11,IQGAP1,ITSN1,KIF1B,MMD2,MPDZ,MYCBP2,NOLC1,NRCAM,NUDCD3,NUP50,PAX6,PRNP,PTN,RAB8B,RABEP1,RANGAP1,RPA1,RPAIN,SFRP1,SORL1,SPTSSA,SRPRB,TAF3,TFRC,TNPO2,TOMM7,TRAK1,TRIM27,VANGL2,XPO6
GO:BP	attachment of mitotic spindle microtubules to kinetochore	GO:0051315	0.0139329	1.85596	19	400	5	BIRC5,CDCA8,CDT1,CENPE,NUF2
GO:BP	negative regulation of neurogenesis	GO:0050768	0.0142205	1.84709	166	400	12	DAB1,DRAXIN,HES1,HMGA2,ID4,LHX2,NR2E1,PAX6,PTN,SEMA5A,SORL1,WNT7B
GO:BP	positive regulation of neuroblast proliferation	GO:0002052	0.016249	1.78917	33	400	6	ASPM,DMRTA2,GLI3,ID4,NR2E1,PAX6
GO:BP	lung development	GO:0030324	0.0164195	1.78464	228	400	14	ASCL1,BMPR2,CELSR1,EIF4EBP1,GLI3,HES1,HMGA2,IGFBP5,LTBP3,NFIB,SP1,SPARC,VANGL2,WNT7B
GO:BP	regulation of cell cycle G2/M phase transition	GO:1902749	0.0165775	1.78048	115	400	10	BABAM1,CCNB1,CCND1,CDC25C,CENPF,DTL,HMGA2,LMNB1,TAOK1,TOPBP1
GO:BP	establishment of organelle localization	GO:0051656	0.0166723	1.778	435	400	20	BIRC5,CCNB1,CDCA8,CDT1,CENPA,CENPE,CENPF,CENPQ,CHMP2A,DCTN1,DYNC1H1,GPSM2,KIF1B,NDE1,NUF2,NUSAP1,PAX6,SDCBP,TRAK1,TRAPPC1
GO:BP	regulation of neuroblast proliferation	GO:1902692	0.0171553	1.7656	50	400	7	ASPM,DMRTA2,GLI3,ID4,NR2E1,PAX6,PTN
GO:BP	regulation of locomotion	GO:0040012	0.0174264	1.75879	1065	400	35	AGO2,ARHGEF39,ARRDC3,BMPR2,CALR,CD63,DACH1,DPYSL3,EFNB2,F2R,FN1,GSTP1,IGFBP5,INSM1,IQGAP1,ITGA6,JUN,LPAR1,MDK,MYCBP2,NISCH,NR2E1,PAK3,PAX6,PLXNA2,PTN,SDCBP,SEMA5A,SFRP1,SORL1,SP1,SPARC,SRGAP2,VIM,WNK1
GO:BP	negative regulation of nervous system development	GO:0051961	0.0181368	1.74144	170	400	12	DAB1,DRAXIN,HES1,HMGA2,ID4,LHX2,NR2E1,PAX6,PTN,SEMA5A,SORL1,WNT7B
GO:BP	forebrain cell migration	GO:0021885	0.0181549	1.74101	70	400	8	DAB1,DCX,EMX2,GLI3,LRP8,NR2E1,POU3F2,SRGAP2
GO:BP	respiratory tube development	GO:0030323	0.0190563	1.71996	231	400	14	ASCL1,BMPR2,CELSR1,EIF4EBP1,GLI3,HES1,HMGA2,IGFBP5,LTBP3,NFIB,SP1,SPARC,VANGL2,WNT7B
GO:BP	smooth muscle cell chemotaxis	GO:0071670	0.0191913	1.71689	10	400	4	GSTP1,LPAR1,MDK,PARVA
GO:BP	neuron fate specification	GO:0048665	0.0194888	1.71021	34	400	6	ASCL1,DMRT3,DMRTA2,GLI3,POU3F2,SOX1
GO:BP	cerebral cortex cell migration	GO:0021795	0.0196365	1.70694	51	400	7	DAB1,DCX,GLI3,LRP8,NR2E1,POU3F2,SRGAP2
GO:BP	regulation of DNA metabolic process	GO:0051052	0.0197981	1.70338	556	400	23	BABAM1,BMPR2,BRD8,CCNA2,CCT4,CCT5,CDT1,DACH1,DCP2,FAM168A,FOXM1,GMNN,HMGA2,JUN,MAD2L2,MCM6,NUCKS1,PAK3,RAD51,RIF1,SMG5,TFRC,UBE2N
GO:BP	establishment of localization in cell	GO:0051649	0.0198046	1.70323	2150	400	57	ARL6IP1,BIRC5,BNIP3L,CALR,CCNB1,CD63,CDCA8,CDT1,CENPA,CENPE,CENPF,CENPQ,CHMP2A,CLIP3,CLU,COPB2,DCTN1,DYNC1H1,DYNLL1,ECT2,EFNB2,GLI3,GPM6B,GPSM2,HSPD1,IPO11,ITSN1,KIF1B,MAP1LC3B,MPDZ,NDE1,NOLC1,NSG2,NUF2,NUP50,NUSAP1,PAX6,PPP1CC,PPP1R9A,PRNP,RAB8B,RANGAP1,RPAIN,SDCBP,SLC1A2,SLC25A5,SORL1,SRPRB,TEX261,TMEM50B,TNPO2,TOMM7,TRAK1,TRAPPC1,TRIM27,XPO6,ZWINT
GO:BP	actin cytoskeleton organization	GO:0030036	0.0199746	1.69952	720	400	27	AUTS2,CALR,CASQ1,CELSR1,CIT,CORO2B,DPYSL3,ECT2,FMNL2,GPM6B,HAX1,IQGAP1,LPAR1,MAD2L2,MDK,NISCH,NOTCH2,PAK3,PARVA,PPP1R9A,RACGAP1,SDCBP,SFRP1,TAOK1,TRIM27,TRIOBP,VANGL2
GO:BP	in utero embryonic development	GO:0001701	0.0200011	1.69895	517	400	22	CCNB1,CCNB2,CNOT1,CNOT2,EMX1,EOMES,GATAD2A,GLI3,HES1,LY6E,MED21,MIB1,NOTCH2,PITPNB,RCN1,RPA1,RTF1,SOX6,SP1,WNT7B,ZBTB18,ZFP36L1
GO:BP	protein folding	GO:0006457	0.0216653	1.66424	173	400	12	CALR,CCT4,CCT5,CLU,DNAJA2,DNAJC7,HSPA4L,HSPD1,NUDCD3,P4HB,PPIG,STIP1
GO:BP	positive regulation of cell cycle phase transition	GO:1901989	0.0224694	1.64841	119	400	10	BIRC5,CCNB1,CCND1,CCND2,CDC25C,CDC27,CDT1,DTL,LMNB1,UBE2C
GO:BP	DNA integrity checkpoint signaling	GO:0031570	0.0224694	1.64841	119	400	10	BABAM1,CASP2,CCND1,CDT1,DTL,HMGA2,RAD51,RPS27L,TAOK1,TOPBP1
GO:BP	positive regulation of cellular component biogenesis	GO:0044089	0.0232274	1.634	522	400	22	AUTS2,CDT1,CHMP2A,CKAP5,CLSTN1,CLU,CNOT1,CNOT2,DCTN1,DPYSL3,DYNC1H1,DYNLL1,FLRT3,G3BP1,GPM6A,GPSM2,IQGAP1,LPAR1,LRRN1,PLCE1,SDCBP,TFRC
GO:BP	establishment of spindle localization	GO:0051293	0.0254958	1.59353	53	400	7	CENPA,DCTN1,DYNC1H1,GPSM2,NDE1,NUSAP1,PAX6
GO:BP	viral gene expression	GO:0019080	0.0275473	1.55992	74	400	8	EIF3B,EIF3G,HMGA2,JUN,NUCKS1,RSF1,SP1,TRIM27
GO:BP	negative regulation of cell development	GO:0010721	0.0286789	1.54244	208	400	13	DAB1,DRAXIN,EDNRB,HES1,HMGA2,ID4,LHX2,NR2E1,PAX6,PTN,SEMA5A,SORL1,WNT7B
GO:BP	mitotic metaphase plate congression	GO:0007080	0.0289277	1.53869	54	400	7	BIRC5,CCNB1,CDCA8,CDT1,CENPE,CHMP2A,NUF2
GO:BP	cell-cell adhesion	GO:0098609	0.0292785	1.53345	910	400	31	ALCAM,CDH4,CDON,CELSR1,CLSTN1,DAB1,EFNB2,FLRT3,FN1,GLI3,GSTP1,HES1,HSPD1,ILDR2,ITGA6,LGALS1,MAD2L2,MDK,MEGF10,NRCAM,PARVA,PCDH19,PRDX2,PRNP,RPSA,SPARCL1,TFRC,TTYH1,WNK1,WNT7B,ZFP36L1
GO:BP	meiotic cell cycle process	GO:1903046	0.0301828	1.52024	209	400	13	ASPM,BIRC5,CALR,CCNB2,CDC20,CDC25C,CKS2,NUF2,RAD51,SMC2,SMC4,TOP2A,TOPBP1
GO:BP	organelle localization	GO:0051640	0.0302727	1.51895	571	400	23	ASPM,BIRC5,CCNB1,CDCA8,CDT1,CENPA,CENPE,CENPF,CENPQ,CHMP2A,DAB1,DCTN1,DYNC1H1,GPSM2,KIF1B,NDE1,NUF2,NUSAP1,PAX6,RAB8B,SDCBP,TRAK1,TRAPPC1
GO:BP	modification-dependent protein catabolic process	GO:0019941	0.0328108	1.48398	656	400	25	CALR,CDC20,CDC27,CHMP2A,CLU,CUL1,DTL,HSPBP1,JKAMP,LONP1,MIB1,NTAN1,PBK,PCNP,PSMB5,PSMC2,PSMD2,RPL5,RYBP,SDCBP,TRIM2,UBE2C,UBE2N,UHRF1,ZRANB1
GO:BP	cell surface receptor signaling pathway	GO:0007166	0.0333134	1.47738	2829	400	69	ASCL1,ASPM,BMPR2,CASP2,CCND1,CD63,CDON,CELSR1,CEP57,COL2A1,CRMP1,DAB1,DRAXIN,EDNRB,EFNB2,EIF4EBP1,F2R,FGFR3,FLRT3,FN1,FSTL1,G3BP1,GLI3,GPC1,GRB10,GRIA2,GSTP1,HAX1,HES1,HMGA2,HMGB2,IGFBP5,IQGAP1,ITGA6,JUN,LRP8,LTBP3,MAD2L2,MDK,MIB1,MLLT3,NDRG2,NOTCH2,NREP,NUCKS1,PAX6,PEA15A,PLCE1,PLXNA2,PPP1R9A,PRDX2,PRNP,PTN,RPS12,RTF1,SDCBP,SFRP1,SORL1,TUBB3,UBE2N,VANGL2,VIM,WDR12,WNK1,WNT7B,ZC3H15,ZEB1,ZEB2,ZRA…
GO:BP	regulation of DNA binding	GO:0051101	0.0346631	1.46013	125	400	10	CDT1,HES1,HMGA2,HMGB2,JUN,LHX2,MAD2L2,NFIB,PAX6,RSF1
GO:BP	protein catabolic process	GO:0030163	0.0365608	1.43698	1011	400	33	AZIN1,BNIP3L,CALR,CDC20,CDC27,CHMP2A,CLU,CUL1,DTL,ENC1,GPC1,HSPBP1,JKAMP,LONP1,MAD2L2,MIB1,MYCBP2,NTAN1,PBK,PCNP,PSMB5,PSMB6,PSMC2,PSMD2,RPL5,RYBP,SDCBP,SORL1,TRIM2,UBE2C,UBE2N,UHRF1,ZRANB1
GO:BP	mitotic DNA damage checkpoint signaling	GO:0044773	0.0370221	1.43154	77	400	8	BABAM1,CASP2,CCND1,DTL,HMGA2,RPS27L,TAOK1,TOPBP1
GO:BP	establishment of mitotic spindle localization	GO:0040001	0.0380781	1.41933	38	400	6	CENPA,DCTN1,GPSM2,NDE1,NUSAP1,PAX6
GO:BP	negative regulation of signal transduction	GO:0009968	0.0385932	1.41349	1247	400	38	ARRDC3,CALR,CDT1,CIT,CLU,CNOT1,CNOT2,COL2A1,DAB1,DRAXIN,FOXM1,G3BP1,GLI3,GPC1,GRB10,GSTP1,HMGA2,HMGB2,IGFBP5,ITGA6,LPAR1,MAD2L2,MDK,MLLT3,NDRG2,NDUFC2,PBK,PEA15A,PIAS2,PRDX2,PRNP,SFRP1,SLC25A5,SORL1,TPT1,TRIM59,WNT7B,WWC1
GO:BP	MAPK cascade	GO:0000165	0.0398994	1.39903	792	400	28	CDON,F2R,FGFR3,FN1,FOXM1,GADD45G,GRB10,GSTP1,IQGAP1,JUN,LMNB1,LPAR1,NDRG2,NOTCH2,PAK3,PBK,PEA15A,PJA2,PLCE1,PRDX2,SFRP1,SORL1,TAOK1,VANGL2,WNT7B,WWC1,ZEB2,ZFP36L1
GO:BP	cellular catabolic process	GO:0044248	0.0400841	1.39703	1995	400	53	AGO2,BNIP3L,CALR,CDC20,CDC27,CHMP2A,CLU,CNOT1,CNOT10,CNOT2,CUL1,DBI,DCP2,DDAH1,DDAH2,DTL,ECHS1,ELAVL4,GOT2,GPC1,HSPBP1,JKAMP,LONP1,MAP1LC3B,MIB1,NTAN1,NUDT4,NUDT5,PBK,PCNP,PRDX2,PSMB5,PSMC2,PSMD2,RPL5,RYBP,SDCBP,SLC25A5,SMG5,SMG7,SOGA3,SORL1,TOMM7,TPI1,TRIM2,TRIM27,UBE2C,UBE2N,UHRF1,VIM,ZBTB20,ZFP36L1,ZRANB1
GO:BP	cellular response to DNA damage stimulus	GO:0006974	0.0400945	1.39692	836	400	29	ASF1A,BABAM1,BRD8,CASP2,CCND1,CDKN3,CLU,DTL,EXO1,FAM168A,FOXM1,HMGA2,MAD2L2,MCM6,NUCKS1,POLD1,RAD51,RIF1,RPA1,RPAIN,RPS27L,SMC2,SMC4,TAOK1,TOP2A,TOPBP1,TPT1,UBE2N,UHRF1
GO:BP	retina development in camera-type eye	GO:0060041	0.0402708	1.39501	184	400	12	BMPR2,CASP2,CDON,DCX,GPM6A,HES1,LHX2,MDM1,MIAT,NR2E1,PAX6,PTN
GO:BP	modification-dependent macromolecule catabolic process	GO:0043632	0.0411705	1.38541	665	400	25	CALR,CDC20,CDC27,CHMP2A,CLU,CUL1,DTL,HSPBP1,JKAMP,LONP1,MIB1,NTAN1,PBK,PCNP,PSMB5,PSMC2,PSMD2,RPL5,RYBP,SDCBP,TRIM2,UBE2C,UBE2N,UHRF1,ZRANB1
GO:BP	response to abiotic stimulus	GO:0009628	0.0415534	1.38139	1299	400	39	ASCL1,ATF4,BABAM1,BNIP3L,CALR,CASP2,CASQ1,CCNA2,CCND1,CCND2,DDAH1,DNAJA2,DTL,ECT2,EIF4EBP1,HMGA2,HSPD1,JUN,LONP1,LPAR1,MDK,MEIS2,NEUROD2,NOLC1,NUCKS1,P4HB,PBK,POLD1,PPP1CC,PTN,RAD51,RPAIN,SFRP1,SLC12A2,SLC1A2,SLC1A3,TFRC,TOPBP1,ZFP36L1
GO:BP	negative regulation of translation	GO:0017148	0.0425057	1.37155	185	400	12	AGO2,CALR,CNOT1,CNOT10,CNOT2,DCP2,EIF4EBP1,ENC1,IGFBP5,PAIP2,TYMS,ZFP36L1
GO:BP	cell fate commitment involved in pattern specification	GO:0060581	0.0441978	1.3546	12	400	4	ASCL1,DMRT3,GLI3,SOX1
GO:BP	cellular response to X-ray	GO:0071481	0.0441978	1.3546	12	400	4	CCND2,HMGA2,NUCKS1,SFRP1
GO:BP	ventral spinal cord interneuron fate commitment	GO:0060579	0.0441978	1.3546	12	400	4	ASCL1,DMRT3,GLI3,SOX1
GO:BP	somatic stem cell population maintenance	GO:0035019	0.0447503	1.3492	79	400	8	HES1,HMGA2,MED21,MED27,NR2E1,RIF1,SFRP1,VANGL2
GO:BP	organic substance catabolic process	GO:1901575	0.0448052	1.34867	2107	400	55	AGO2,ALDOC,AZIN1,BNIP3L,CALR,CDC20,CDC27,CHMP2A,CLU,CNOT1,CNOT10,CNOT2,CUL1,DBI,DCP2,DDAH1,DDAH2,DTL,ECHS1,ELAVL4,ENC1,GOT2,GPC1,HSPBP1,JKAMP,LDHA,LONP1,MAD2L2,MIB1,MYCBP2,NTAN1,NUDT4,NUDT5,PBK,PCNP,PLCE1,PSMB5,PSMB6,PSMC2,PSMD2,RPL5,RYBP,SDCBP,SMG5,SMG7,SORL1,TPI1,TRIM2,UBE2C,UBE2N,UHRF1,VIM,ZBTB20,ZFP36L1,ZRANB1
GO:BP	macromolecule localization	GO:0033036	0.0450433	1.34637	3020	400	72	ARHGAP33,ARL6IP1,ARRDC3,BIRC5,BNIP3L,CALR,CCT4,CCT5,CD63,CDT1,CELSR1,CENPA,CENPF,CENPQ,CEP55,CHMP2A,CLIP3,CLSTN1,CLU,COPB2,CORO2B,CUTA,DBI,DCP2,DCTN1,DYNLL1,ECT2,EDNRB,F2R,FABP7,FBL,GLI3,GOT2,GPC1,GPM6B,GPSM2,HSPD1,ID4,ILDR2,IPO11,IQGAP1,ITSN1,KIF1B,MMD2,MPDZ,MYCBP2,NOLC1,NRCAM,NUDCD3,NUP50,PAX6,PITPNB,PRNP,PTN,RAB8B,RABEP1,RANGAP1,RPA1,RPAIN,SFRP1,SORL1,SPTSSA,SRPRB,TAF3,TFRC,TNPO2,TOMM7,TRAK1,T…
GO:BP	epithelial cell differentiation	GO:0030855	0.0461594	1.33574	755	400	27	ALDOC,ASCL1,ATF4,BMPR2,BTG1,CCND1,CD63,EDNRB,EMX1,FSTL1,HES1,INSM1,IQGAP1,JUN,MSI1,NFIB,NOTCH2,PAX6,POU3F2,SAFB2,TRIOBP,TYMS,VIM,WDR77,ZEB1,ZEB2,ZFP36L1
GO:CC	cytoplasm	GO:0005737	5.77707e-38	37.2383	11483	401	300	2310022B05RIK,AGO2,ALDOC,ANKRD12,APRT,ARHGAP33,ARHGAP5,ARL6IP1,ARPP19,ARRDC3,ASPM,ATF4,ATP6V0B,ATXN10,AUTS2,AZIN1,BABAM1,BIRC5,BMPR2,BNIP3L,BRD8,BTG1,BZW2,CALR,CAMSAP2,CASP2,CASQ1,CCNA2,CCNB1,CCNB2,CCND1,CCND2,CCT4,CCT5,CD63,CDC20,CDC25C,CDC27,CDCA2,CDCA3,CDCA8,CDKN3,CENPF,CEP55,CEP57,CEP70,CERS4,CHCHD1,CHMP2A,CIT,CKAP2,CKAP2L,CKAP5,CKB,CLIP3,CLSTN1,CLU,CMC1,CNOT1,CNOT10,CNOT2,CNPY2,COA3,COL2A1,C…
GO:CC	intracellular anatomical structure	GO:0005622	3.63599e-32	31.4394	17400	401	363	2310022B05RIK,AGO2,ALDOC,ANKRD12,APLP2,APRT,ARHGAP33,ARHGAP5,ARL6IP1,ARPP19,ARRDC3,ASCL1,ASF1A,ASPM,ATF4,ATP6V0B,ATXN10,AUTS2,AZIN1,BABAM1,BIRC5,BMPR2,BNIP3L,BRD8,BTG1,BZW2,CALR,CAMSAP2,CASP2,CASQ1,CCNA2,CCNB1,CCNB2,CCND1,CCND2,CCT4,CCT5,CD63,CDC20,CDC25C,CDC27,CDCA2,CDCA3,CDCA8,CDKN3,CDT1,CELSR1,CENPA,CENPE,CENPF,CENPQ,CEP55,CEP57,CEP70,CERS4,CFDP1,CHCHD1,CHMP2A,CIT,CKAP2,CKAP2L,CKAP5,CKB,CLIP3,…
GO:CC	intracellular organelle	GO:0043229	2.47838e-30	29.6058	15810	401	343	AGO2,ALDOC,ANKRD12,APLP2,APRT,ARHGAP5,ARL6IP1,ARRDC3,ASCL1,ASF1A,ASPM,ATF4,ATP6V0B,AUTS2,AZIN1,BABAM1,BIRC5,BMPR2,BNIP3L,BRD8,BTG1,CALR,CAMSAP2,CASP2,CASQ1,CCNA2,CCNB1,CCNB2,CCND1,CCND2,CCT4,CCT5,CD63,CDC20,CDC25C,CDC27,CDCA2,CDCA8,CDT1,CELSR1,CENPA,CENPE,CENPF,CENPQ,CEP55,CEP57,CEP70,CERS4,CFDP1,CHCHD1,CHMP2A,CIT,CKAP2,CKAP2L,CKAP5,CKB,CLIP3,CLSTN1,CLU,CMC1,CNOT1,CNOT10,CNOT2,CNPY2,COA3,COPB2,CO…
GO:CC	organelle	GO:0043226	7.24053e-30	29.1402	16136	401	346	AGO2,ALDOC,ANKRD12,APLP2,APRT,ARHGAP5,ARL6IP1,ARRDC3,ASCL1,ASF1A,ASPM,ATF4,ATP6V0B,AUTS2,AZIN1,BABAM1,BIRC5,BMPR2,BNIP3L,BRD8,BTG1,CALR,CAMSAP2,CASP2,CASQ1,CCNA2,CCNB1,CCNB2,CCND1,CCND2,CCT4,CCT5,CD63,CDC20,CDC25C,CDC27,CDCA2,CDCA8,CDT1,CELSR1,CENPA,CENPE,CENPF,CENPQ,CEP55,CEP57,CEP70,CERS4,CFDP1,CHCHD1,CHMP2A,CIT,CKAP2,CKAP2L,CKAP5,CKB,CLIP3,CLSTN1,CLU,CMC1,CNOT1,CNOT10,CNOT2,CNPY2,COA3,COPB2,CO…
GO:CC	intracellular membrane-bounded organelle	GO:0043231	1.01069e-24	23.9954	14477	401	317	AGO2,ALDOC,ANKRD12,APLP2,APRT,ARHGAP5,ARL6IP1,ARRDC3,ASCL1,ASF1A,ASPM,ATF4,ATP6V0B,AUTS2,AZIN1,BABAM1,BIRC5,BMPR2,BNIP3L,BRD8,BTG1,CALR,CAMSAP2,CASP2,CASQ1,CCNA2,CCNB1,CCNB2,CCND1,CCND2,CCT4,CD63,CDC20,CDC25C,CDC27,CDCA2,CDCA8,CDT1,CELSR1,CENPA,CENPE,CENPF,CENPQ,CEP57,CERS4,CFDP1,CHCHD1,CHMP2A,CIT,CKAP5,CKB,CLIP3,CLSTN1,CLU,CMC1,CNOT1,CNOT10,CNOT2,CNPY2,COA3,COPB2,COQ2,COX20,CRMP1,CTDSP2,CUL1,DAB…
GO:CC	membrane-bounded organelle	GO:0043227	3.29076e-23	22.4827	14940	401	320	AGO2,ALDOC,ANKRD12,APLP2,APRT,ARHGAP5,ARL6IP1,ARRDC3,ASCL1,ASF1A,ASPM,ATF4,ATP6V0B,AUTS2,AZIN1,BABAM1,BIRC5,BMPR2,BNIP3L,BRD8,BTG1,CALR,CAMSAP2,CASP2,CASQ1,CCNA2,CCNB1,CCNB2,CCND1,CCND2,CCT4,CD63,CDC20,CDC25C,CDC27,CDCA2,CDCA8,CDT1,CELSR1,CENPA,CENPE,CENPF,CENPQ,CEP57,CERS4,CFDP1,CHCHD1,CHMP2A,CIT,CKAP5,CKB,CLIP3,CLSTN1,CLU,CMC1,CNOT1,CNOT10,CNOT2,CNPY2,COA3,COPB2,COQ2,COX20,CRMP1,CTDSP2,CUL1,DAB…
GO:CC	cytosol	GO:0005829	8.01109e-22	21.0963	4087	401	142	2310022B05RIK,AGO2,ALDOC,ANKRD12,APRT,ARHGAP5,ARL6IP1,ATXN10,BABAM1,BIRC5,BNIP3L,CALR,CAMSAP2,CCNA2,CCNB1,CCNB2,CCND1,CCND2,CCT4,CCT5,CDC20,CDCA2,CDCA3,CDKN3,CHCHD1,CHMP2A,CIT,CKAP2L,CKB,CLU,CNOT1,CNOT2,COPB2,CRMP1,DAB1,DACH1,DCTN1,DLGAP5,DNAJA2,DNAJC7,DPYSL3,DTL,DYNLL1,ECT2,EIF3G,EIF3K,EIF4EBP1,ELAVL4,FABP7,FLRT3,FMNL2,G3BP1,GLI3,GMNN,GPC1,GPSM2,GRB10,GSTP1,HMMR,HSPA4L,HSPD1,IPO11,ITSN1,JUN,KIF1…
GO:CC	cellular anatomical entity	GO:0110165	1.06563e-19	18.9724	22747	401	394	2310022B05RIK,AGO2,ALCAM,ALDOC,ANKRD12,APLP2,APRT,ARHGAP33,ARHGAP5,ARHGEF39,ARL6IP1,ARPP19,ARRDC3,ASCL1,ASF1A,ASPM,ATF4,ATP6V0B,ATXN10,AUTS2,AZIN1,BABAM1,BIRC5,BMPR2,BNIP3L,BRD8,BTG1,BZW2,CALR,CAMSAP2,CASP2,CASQ1,CCNA2,CCNB1,CCNB2,CCND1,CCND2,CCT4,CCT5,CD63,CDC20,CDC25C,CDC27,CDCA2,CDCA3,CDCA8,CDH4,CDKN3,CDON,CDT1,CELSR1,CENPA,CENPE,CENPF,CENPQ,CEP55,CEP57,CEP70,CERS4,CFDP1,CHCHD1,CHMP2A,CIT,CKAP…
GO:CC	nucleus	GO:0005634	1.37606e-18	17.8614	10136	401	242	AGO2,ANKRD12,APLP2,APRT,ASCL1,ASF1A,ASPM,ATF4,AUTS2,AZIN1,BABAM1,BIRC5,BMPR2,BNIP3L,BRD8,BTG1,CALR,CASP2,CCNA2,CCNB1,CCNB2,CCND1,CCND2,CCT4,CD63,CDC20,CDC25C,CDC27,CDCA2,CDCA8,CDT1,CELSR1,CENPA,CENPE,CENPF,CENPQ,CEP57,CERS4,CFDP1,CHCHD1,CHMP2A,CIT,CKAP5,CKB,CLIP3,CLSTN1,CLU,CNOT1,CNOT10,CNOT2,CRMP1,CTDSP2,CUL1,DACH1,DAZAP2,DBI,DCP2,DCTN1,DEPDC1A,DLGAP5,DMRT3,DMRTA2,DNAJA2,DNAJC7,DNTTIP2,DTL,DUSP1…
GO:CC	protein-containing complex	GO:0032991	1.52103e-18	17.8179	7045	401	191	AGO2,ALCAM,ARHGAP33,ARL6IP1,ASCL1,ASF1A,ATF4,ATP6V0B,BABAM1,BIRC5,BMPR2,BRD8,CALR,CASP2,CCNA2,CCNB1,CCNB2,CCND1,CCND2,CCT4,CCT5,CD63,CDC20,CDC27,CDCA8,CDH4,CENPA,CENPF,CENPQ,CFDP1,CHCHD1,CHMP2A,CKAP5,CKS2,CLU,CNOT1,CNOT10,CNOT2,COL2A1,COPB2,CUL1,DACH1,DAZAP2,DBI,DCP2,DCTN1,DEPDC1A,DPYSL3,DTL,DYNC1H1,DYNLL1,ECT2,EIF1B,EIF3B,EIF3G,EIF3K,EIF4EBP1,ELAVL3,ELAVL4,ENC1,FAM98B,FBL,FN1,G3BP1,GATAD2A,GLI3,…
GO:CC	microtubule cytoskeleton	GO:0015630	1.62571e-18	17.789	1344	401	71	ASPM,ATF4,AZIN1,BIRC5,CAMSAP2,CCNB1,CCNB2,CCT4,CCT5,CDC20,CDC27,CDCA8,CENPE,CENPF,CEP55,CEP57,CEP70,CHMP2A,CKAP2,CKAP2L,CKAP5,CLIP3,CRMP1,DCTN1,DCX,DLGAP5,DTL,DYNC1H1,DYNLL1,ECT2,GPSM2,HMMR,IQGAP1,KIF11,KIF1B,KIF21A,KIF23,KIF4,KNSTRN,LRP8,MAD2L2,MAP1LC3B,MDM1,MIB1,MYCBP2,NCOA2,NDE1,NISCH,NUDCD3,NUSAP1,PEA15A,PRC1,PRKAR2A,PSMB5,RACGAP1,RAD51,RANGAP1,RIF1,SLC25A5,SRPRB,TACC3,TAOK1,TOP2A,TOPBP1,TPT1…
GO:CC	nucleoplasm	GO:0005654	4.46611e-18	17.3501	3831	401	129	ANKRD12,APRT,ASF1A,ATF4,BABAM1,BMPR2,BNIP3L,BRD8,CCNA2,CCND1,CCND2,CCT4,CD63,CDC20,CDC25C,CDC27,CDCA2,CDCA8,CDT1,CELSR1,CENPA,CENPF,CENPQ,CFDP1,CHCHD1,CNOT2,CUL1,DACH1,DAZAP2,DCP2,DNAJC7,DNTTIP2,DTL,DUSP11,ECT2,ENC1,EXO1,FAM98B,FBL,GATAD2A,GLI3,GMNN,GPC1,HES1,HMGB2,ID4,IPO11,JUN,KIF23,KIF4,LHX2,LMNB1,LONP1,MCM6,MED21,MED27,MIAT,MKI67,MLLT3,MYCBP2,NCOA2,NDUFB6,NFIB,NGDN,NISCH,NOLC1,NOP56,NOTCH2,NR…
GO:CC	intracellular non-membrane-bounded organelle	GO:0043232	1.77204e-17	16.7515	6398	401	177	AGO2,ASF1A,ASPM,ATF4,AUTS2,AZIN1,BIRC5,BRD8,CAMSAP2,CASP2,CASQ1,CCNB1,CCNB2,CCND2,CCT4,CCT5,CDC20,CDC27,CDCA2,CDCA8,CDT1,CENPA,CENPE,CENPF,CENPQ,CEP55,CEP57,CEP70,CFDP1,CHCHD1,CHMP2A,CKAP2,CKAP2L,CKAP5,CLIP3,CLU,CNOT1,CNOT2,CORO2B,CRMP1,DBI,DCP2,DCTN1,DCX,DLGAP5,DNAJC7,DNTTIP2,DPYSL3,DTL,DUSP11,DYNC1H1,DYNLL1,ECT2,ELAVL4,EMX1,ENC1,EOMES,FBL,G3BP1,GATAD2A,GLI3,GPSM2,HAX1,HES1,HMGA2,HMGB2,HMMR,INTS…
GO:CC	non-membrane-bounded organelle	GO:0043228	1.803e-17	16.744	6399	401	177	AGO2,ASF1A,ASPM,ATF4,AUTS2,AZIN1,BIRC5,BRD8,CAMSAP2,CASP2,CASQ1,CCNB1,CCNB2,CCND2,CCT4,CCT5,CDC20,CDC27,CDCA2,CDCA8,CDT1,CENPA,CENPE,CENPF,CENPQ,CEP55,CEP57,CEP70,CFDP1,CHCHD1,CHMP2A,CKAP2,CKAP2L,CKAP5,CLIP3,CLU,CNOT1,CNOT2,CORO2B,CRMP1,DBI,DCP2,DCTN1,DCX,DLGAP5,DNAJC7,DNTTIP2,DPYSL3,DTL,DUSP11,DYNC1H1,DYNLL1,ECT2,ELAVL4,EMX1,ENC1,EOMES,FBL,G3BP1,GATAD2A,GLI3,GPSM2,HAX1,HES1,HMGA2,HMGB2,HMMR,INTS…
GO:CC	cytoskeleton	GO:0005856	1.30401e-16	15.8847	2332	401	93	ASPM,ATF4,AUTS2,AZIN1,BIRC5,CAMSAP2,CCNB1,CCNB2,CCT4,CCT5,CDC20,CDC27,CDCA8,CENPE,CENPF,CENPQ,CEP55,CEP57,CEP70,CHMP2A,CKAP2,CKAP2L,CKAP5,CLIP3,CLU,CORO2B,CRMP1,DCTN1,DCX,DLGAP5,DNAJC7,DPYSL3,DTL,DYNC1H1,DYNLL1,ECT2,ELAVL4,ENC1,GLI3,GPSM2,HAX1,HMMR,IQGAP1,ITSN1,KIF11,KIF1B,KIF21A,KIF23,KIF4,KNSTRN,LMNB1,LRP8,MAD2L2,MAP1LC3B,MDM1,MIB1,MYCBP2,NCOA2,NDE1,NISCH,NUDCD3,NUSAP1,P4HB,PARVA,PEA15A,PJA2,PP…
GO:CC	spindle	GO:0005819	5.2981e-14	13.2759	421	401	35	ASPM,BIRC5,CCNB1,CDC20,CDC27,CDCA8,CENPE,CENPF,CHMP2A,CKAP2,CKAP2L,CKAP5,CRMP1,DCTN1,DLGAP5,DYNLL1,ECT2,GPSM2,HMMR,KIF11,KIF23,KNSTRN,MAD2L2,NDE1,NUSAP1,PRC1,RACGAP1,RANGAP1,RIF1,SLC25A5,TOPBP1,TPT1,TTC28,TUBB3,TUBB4B
GO:CC	supramolecular complex	GO:0099080	8.53077e-13	12.069	1364	401	62	AGO2,ASPM,BIRC5,CAMSAP2,CASQ1,CCNB1,CCT4,CCT5,CDT1,CENPA,CENPE,CENPF,CENPQ,CEP57,CFDP1,CHMP2A,CKAP2,CKAP5,CLIP3,CNOT1,CNOT2,COL2A1,DBI,DCP2,DCTN1,DCX,DPYSL3,DYNC1H1,DYNLL1,G3BP1,HAX1,IQGAP1,KIF11,KIF1B,KIF21A,KIF23,KIF4,KNSTRN,LMNB1,MAP1LC3B,MDM1,NCOA2,NDE1,NUF2,NUSAP1,PARVA,PPP1CC,PRC1,PRRC2C,PSMC2,RANGAP1,RPS4X,SPC25,SRPRB,TPT1,TUBA1A,TUBA1C,TUBB3,TUBB4B,VIM,ZFP36L1,ZWINT
GO:CC	intracellular organelle lumen	GO:0070013	9.70845e-13	12.0128	6346	401	164	ANKRD12,APRT,ASF1A,ATF4,BABAM1,BIRC5,BMPR2,BNIP3L,BRD8,CALR,CASP2,CASQ1,CCNA2,CCNB1,CCND1,CCND2,CCT4,CD63,CDC20,CDC25C,CDC27,CDCA2,CDCA8,CDT1,CELSR1,CENPA,CENPF,CENPQ,CFDP1,CHCHD1,CKAP5,CLU,CNOT2,CUL1,DACH1,DAZAP2,DCP2,DNAJC7,DNTTIP2,DTL,DUSP11,ECHS1,ECT2,EMX1,ENC1,EXO1,FAM98B,FBL,GATAD2A,GLI3,GMNN,GOT2,GPC1,HAX1,HES1,HMGA2,HMGB2,HSPD1,ID4,INTS4,IPO11,JUN,KIF23,KIF4,LHX2,LMNB1,LONP1,MAD2L2,MCM6,M…
GO:CC	organelle lumen	GO:0043233	9.85394e-13	12.0064	6347	401	164	ANKRD12,APRT,ASF1A,ATF4,BABAM1,BIRC5,BMPR2,BNIP3L,BRD8,CALR,CASP2,CASQ1,CCNA2,CCNB1,CCND1,CCND2,CCT4,CD63,CDC20,CDC25C,CDC27,CDCA2,CDCA8,CDT1,CELSR1,CENPA,CENPF,CENPQ,CFDP1,CHCHD1,CKAP5,CLU,CNOT2,CUL1,DACH1,DAZAP2,DCP2,DNAJC7,DNTTIP2,DTL,DUSP11,ECHS1,ECT2,EMX1,ENC1,EXO1,FAM98B,FBL,GATAD2A,GLI3,GMNN,GOT2,GPC1,HAX1,HES1,HMGA2,HMGB2,HSPD1,ID4,INTS4,IPO11,JUN,KIF23,KIF4,LHX2,LMNB1,LONP1,MAD2L2,MCM6,M…
GO:CC	membrane-enclosed lumen	GO:0031974	9.85394e-13	12.0064	6347	401	164	ANKRD12,APRT,ASF1A,ATF4,BABAM1,BIRC5,BMPR2,BNIP3L,BRD8,CALR,CASP2,CASQ1,CCNA2,CCNB1,CCND1,CCND2,CCT4,CD63,CDC20,CDC25C,CDC27,CDCA2,CDCA8,CDT1,CELSR1,CENPA,CENPF,CENPQ,CFDP1,CHCHD1,CKAP5,CLU,CNOT2,CUL1,DACH1,DAZAP2,DCP2,DNAJC7,DNTTIP2,DTL,DUSP11,ECHS1,ECT2,EMX1,ENC1,EXO1,FAM98B,FBL,GATAD2A,GLI3,GMNN,GOT2,GPC1,HAX1,HES1,HMGA2,HMGB2,HSPD1,ID4,INTS4,IPO11,JUN,KIF23,KIF4,LHX2,LMNB1,LONP1,MAD2L2,MCM6,M…
GO:CC	chromosome	GO:0005694	1.52588e-12	11.8165	1343	401	61	ASF1A,BIRC5,BRD8,CCNB1,CCND2,CDCA2,CDCA8,CDT1,CENPA,CENPE,CENPF,CENPQ,CFDP1,CHMP2A,CKAP5,DCTN1,DNTTIP2,DTL,DYNLL1,EMX1,ENC1,EOMES,FBL,GATAD2A,HES1,HMGA2,HMGB2,JUN,KIF4,KNSTRN,MAD2L2,MCM6,MIS18BP1,MKI67,MLLT3,NCAPG,NDE1,NGDN,NUCKS1,NUF2,NUSAP1,PAX6,POLD1,PPP1CC,RAD51,RANGAP1,RIF1,RPA1,RSF1,SMC2,SMC4,SP1,SPC25,SUZ12,TOP2A,TOPBP1,UHRF1,ZBTB18,ZEB2,ZFR,ZWINT
GO:CC	microtubule	GO:0005874	2.03601e-12	11.6912	447	401	34	ASPM,BIRC5,CAMSAP2,CCT4,CCT5,CENPE,CEP57,CHMP2A,CKAP2,CKAP5,CLIP3,DCTN1,DCX,DYNC1H1,DYNLL1,IQGAP1,KIF11,KIF1B,KIF21A,KIF23,KIF4,KNSTRN,MAP1LC3B,MDM1,NCOA2,NDE1,NUSAP1,PRC1,SRPRB,TPT1,TUBA1A,TUBA1C,TUBB3,TUBB4B
GO:CC	chromosome, centromeric region	GO:0000775	5.98708e-12	11.2228	260	401	26	BIRC5,CCNB1,CDCA8,CDT1,CENPA,CENPE,CENPF,CENPQ,CFDP1,CHMP2A,CKAP5,DCTN1,DYNLL1,KNSTRN,MIS18BP1,MKI67,NCAPG,NDE1,NGDN,NUF2,PPP1CC,RANGAP1,SMC4,SPC25,TOP2A,ZWINT
GO:CC	condensed chromosome	GO:0000793	4.97106e-11	10.3036	360	401	29	BIRC5,CCNB1,CDT1,CENPA,CENPE,CENPF,CENPQ,CFDP1,CHMP2A,CKAP5,DCTN1,DYNLL1,HMGB2,KNSTRN,MKI67,NCAPG,NDE1,NUF2,PPP1CC,RAD51,RANGAP1,RIF1,RPA1,SMC2,SMC4,SPC25,TOP2A,TOPBP1,ZWINT
GO:CC	chromosomal region	GO:0098687	8.09132e-11	10.092	367	401	29	BIRC5,CCNB1,CDCA8,CDT1,CENPA,CENPE,CENPF,CENPQ,CFDP1,CHMP2A,CKAP5,DCTN1,DYNLL1,KNSTRN,MIS18BP1,MKI67,NCAPG,NDE1,NGDN,NUF2,POLD1,PPP1CC,RAD51,RANGAP1,RIF1,SMC4,SPC25,TOP2A,ZWINT
GO:CC	condensed chromosome, centromeric region	GO:0000779	2.21403e-10	9.65482	167	401	20	BIRC5,CCNB1,CDT1,CENPA,CENPE,CENPF,CENPQ,CFDP1,CHMP2A,CKAP5,DCTN1,DYNLL1,KNSTRN,NCAPG,NDE1,NUF2,PPP1CC,RANGAP1,SPC25,ZWINT
GO:CC	kinetochore	GO:0000776	8.6909e-10	9.06094	159	401	19	BIRC5,CCNB1,CDT1,CENPA,CENPE,CENPF,CENPQ,CFDP1,CHMP2A,CKAP5,DCTN1,DYNLL1,KNSTRN,NDE1,NUF2,PPP1CC,RANGAP1,SPC25,ZWINT
GO:CC	nuclear lumen	GO:0031981	2.0629e-09	8.68552	5814	401	145	ANKRD12,APRT,ASF1A,ATF4,BABAM1,BIRC5,BMPR2,BNIP3L,BRD8,CASP2,CCNA2,CCND1,CCND2,CCT4,CD63,CDC20,CDC25C,CDC27,CDCA2,CDCA8,CDT1,CELSR1,CENPA,CENPF,CENPQ,CFDP1,CHCHD1,CKAP5,CNOT2,CUL1,DACH1,DAZAP2,DCP2,DNAJC7,DNTTIP2,DTL,DUSP11,ECT2,EMX1,ENC1,EXO1,FAM98B,FBL,GATAD2A,GLI3,GMNN,GPC1,HES1,HMGA2,HMGB2,ID4,INTS4,IPO11,JUN,KIF23,KIF4,LHX2,LMNB1,LONP1,MAD2L2,MCM6,MED21,MED27,MIAT,MKI67,MLLT3,MYCBP2,NCAPG,NC…
GO:CC	somatodendritic compartment	GO:0036477	4.31553e-09	8.36497	1086	401	48	AGO2,ALCAM,ARHGAP33,ASCL1,ATF4,ATXN10,BMPR2,CIT,CKB,CLSTN1,CLU,CRMP1,DAB1,DCTN1,DCX,DYNC1H1,ELAVL4,ENC1,FABP7,G3BP1,GOT2,GPC1,GPM6A,ITSN1,KIF1B,KIF21A,LPAR1,LRP8,MAP1LC3B,MPDZ,NCOA2,NGDN,NSG2,PPP1CC,PPP1R9A,PRNP,PSMC2,RANGAP1,RPSA,RTN1,SLC12A2,SLC1A2,SLC1A3,SORL1,SRGAP2,TRAK1,TUBB3,ZWINT
GO:CC	mitotic spindle	GO:0072686	4.81771e-09	8.31716	175	401	19	ASPM,CDC27,CENPE,CKAP2,CKAP2L,DCTN1,DYNLL1,ECT2,GPSM2,KIF11,KIF23,KNSTRN,NUSAP1,PRC1,RACGAP1,RANGAP1,TTC28,TUBB3,TUBB4B
GO:CC	microtubule organizing center	GO:0005815	5.75242e-08	7.24015	824	401	39	ASPM,ATF4,AZIN1,BIRC5,CAMSAP2,CCNB1,CCNB2,CCT4,CCT5,CDC20,CDC27,CENPF,CEP55,CEP57,CEP70,CKAP2,CKAP2L,CKAP5,CRMP1,DCTN1,DLGAP5,DTL,DYNC1H1,DYNLL1,GPSM2,HMMR,KIF23,KNSTRN,MDM1,MIB1,NDE1,PRKAR2A,PSMB5,RAD51,TACC3,TOP2A,TOPBP1,TRIOBP,TTC28
GO:CC	centrosome	GO:0005813	9.61791e-08	7.01692	624	401	33	ASPM,ATF4,AZIN1,CAMSAP2,CCNB1,CCNB2,CCT4,CCT5,CDC20,CDC27,CENPF,CEP55,CEP57,CEP70,CKAP2,CKAP2L,CKAP5,CRMP1,DCTN1,DLGAP5,DTL,DYNC1H1,DYNLL1,GPSM2,HMMR,KIF23,KNSTRN,MDM1,MIB1,NDE1,PRKAR2A,PSMB5,TTC28
GO:CC	polymeric cytoskeletal fiber	GO:0099513	1.40974e-07	6.85086	776	401	37	ASPM,BIRC5,CAMSAP2,CCT4,CCT5,CENPE,CEP57,CHMP2A,CKAP2,CKAP5,CLIP3,DCTN1,DCX,DPYSL3,DYNC1H1,DYNLL1,IQGAP1,KIF11,KIF1B,KIF21A,KIF23,KIF4,KNSTRN,LMNB1,MAP1LC3B,MDM1,NCOA2,NDE1,NUSAP1,PRC1,SRPRB,TPT1,TUBA1A,TUBA1C,TUBB3,TUBB4B,VIM
GO:CC	organelle envelope	GO:0031967	1.63402e-07	6.78674	1292	401	50	BNIP3L,CALR,CCND1,CCND2,CDC25C,CENPF,CHCHD1,CHMP2A,CLU,COA3,COQ2,COX20,DCTN1,DTL,DYNC1H1,EDNRB,ELAVL4,FAM210B,GOT2,HAX1,HSPD1,IPO11,ITSN1,LMNB1,MAP1LC3B,MRPL17,MRPL30,MRPL51,MRPL57,NDUFA7,NDUFB6,NDUFC2,NDUFV3,NUP50,PPP1CC,PRNP,PTCD3,RANGAP1,RIF1,SDCBP,SFXN1,SLC1A3,SLC25A5,SORL1,SRGAP2,TAF3,TOMM7,TRAK1,TRIM27,TYMS
GO:CC	envelope	GO:0031975	1.63402e-07	6.78674	1292	401	50	BNIP3L,CALR,CCND1,CCND2,CDC25C,CENPF,CHCHD1,CHMP2A,CLU,COA3,COQ2,COX20,DCTN1,DTL,DYNC1H1,EDNRB,ELAVL4,FAM210B,GOT2,HAX1,HSPD1,IPO11,ITSN1,LMNB1,MAP1LC3B,MRPL17,MRPL30,MRPL51,MRPL57,NDUFA7,NDUFB6,NDUFC2,NDUFV3,NUP50,PPP1CC,PRNP,PTCD3,RANGAP1,RIF1,SDCBP,SFXN1,SLC1A3,SLC25A5,SORL1,SRGAP2,TAF3,TOMM7,TRAK1,TRIM27,TYMS
GO:CC	spindle pole	GO:0000922	2.06908e-07	6.68422	170	401	17	ASPM,CCNB1,CDC20,CENPF,CKAP2,CKAP2L,CKAP5,DCTN1,DLGAP5,GPSM2,KIF11,KNSTRN,NDE1,PRC1,TOPBP1,TPT1,TTC28
GO:CC	midbody	GO:0030496	8.54485e-07	6.0683	211	401	18	ASPM,BIRC5,CDCA8,CENPE,CENPF,CEP55,CHMP2A,CIT,CRMP1,ECT2,IQGAP1,KIF23,KIF4,PPP1CC,PRC1,RACGAP1,TRIOBP,TTC28
GO:CC	catalytic complex	GO:1902494	1.27007e-06	5.89617	1729	401	58	AGO2,BRD8,CASP2,CCNA2,CCNB1,CCNB2,CCND1,CCND2,CDC20,CDC27,CFDP1,CKS2,CUL1,DCTN1,DTL,DYNC1H1,DYNLL1,ENC1,FAM98B,GATAD2A,LDHA,MAD2L2,MED21,MED27,MLLT3,NDUFA7,NDUFB6,NDUFC2,NDUFV3,NOLC1,NUDCD3,OSTC,P4HB,PDHA1,POLD1,POLR2J,PPP1CC,PRKAR2A,PSMB5,PSMB6,PSMC2,PSMD2,RAD51,RANGAP1,RPL5,RSF1,RTF1,SF3A1,SMG5,SMG7,SPTSSA,SUZ12,TAF3,TOP2A,UBA2,UBE2C,UBE2N,WDR77
GO:CC	dendrite	GO:0030425	2.08808e-06	5.68025	781	401	35	AGO2,ALCAM,ARHGAP33,ATF4,ATXN10,BMPR2,CKB,CLSTN1,CLU,CRMP1,DCX,ELAVL4,GPM6A,ITSN1,KIF1B,KIF21A,LPAR1,LRP8,MAP1LC3B,MPDZ,NCOA2,NGDN,NSG2,PPP1CC,PPP1R9A,PRNP,PSMC2,RANGAP1,RTN1,SLC1A2,SLC1A3,SRGAP2,TRAK1,TUBB3,ZWINT
GO:CC	dendritic tree	GO:0097447	2.22755e-06	5.65217	783	401	35	AGO2,ALCAM,ARHGAP33,ATF4,ATXN10,BMPR2,CKB,CLSTN1,CLU,CRMP1,DCX,ELAVL4,GPM6A,ITSN1,KIF1B,KIF21A,LPAR1,LRP8,MAP1LC3B,MPDZ,NCOA2,NGDN,NSG2,PPP1CC,PPP1R9A,PRNP,PSMC2,RANGAP1,RTN1,SLC1A2,SLC1A3,SRGAP2,TRAK1,TUBB3,ZWINT
GO:CC	intracellular protein-containing complex	GO:0140535	2.25693e-06	5.64648	939	401	39	AGO2,BRD8,CCT4,CCT5,CDC20,CDC27,CENPF,CKS2,CNOT1,CNOT10,CNOT2,CUL1,DCTN1,DTL,ECT2,ENC1,FAM98B,KIF23,MAD2L2,MED21,MED27,MLLT3,POLD1,POLR2J,PRKAR2A,PSMB5,PSMB6,PSMC2,PSMD2,RACGAP1,RAD51,RPL5,RTF1,STIP1,TAF3,TRAPPC1,UBE2C,UBE2N,ZFP326
GO:CC	supramolecular fiber	GO:0099512	2.29966e-06	5.63834	1020	401	41	ASPM,BIRC5,CAMSAP2,CASQ1,CCT4,CCT5,CENPE,CEP57,CHMP2A,CKAP2,CKAP5,CLIP3,COL2A1,DBI,DCTN1,DCX,DPYSL3,DYNC1H1,DYNLL1,IQGAP1,KIF11,KIF1B,KIF21A,KIF23,KIF4,KNSTRN,LMNB1,MAP1LC3B,MDM1,NCOA2,NDE1,NUSAP1,PARVA,PRC1,SRPRB,TPT1,TUBA1A,TUBA1C,TUBB3,TUBB4B,VIM
GO:CC	supramolecular polymer	GO:0099081	2.86465e-06	5.54293	1028	401	41	ASPM,BIRC5,CAMSAP2,CASQ1,CCT4,CCT5,CENPE,CEP57,CHMP2A,CKAP2,CKAP5,CLIP3,COL2A1,DBI,DCTN1,DCX,DPYSL3,DYNC1H1,DYNLL1,IQGAP1,KIF11,KIF1B,KIF21A,KIF23,KIF4,KNSTRN,LMNB1,MAP1LC3B,MDM1,NCOA2,NDE1,NUSAP1,PARVA,PRC1,SRPRB,TPT1,TUBA1A,TUBA1C,TUBB3,TUBB4B,VIM
GO:CC	ribosomal subunit	GO:0044391	4.16743e-06	5.38013	207	401	17	CHCHD1,MRPL17,MRPL30,MRPL51,MRPL57,PTCD3,RPL5,RPLP1,RPS11,RPS12,RPS15A,RPS17,RPS27L,RPS3A1,RPS4X,RPS9,RPSA
GO:CC	cell body	GO:0044297	5.21134e-06	5.28305	810	401	35	ALCAM,ASCL1,ATXN10,BMPR2,CCT4,CCT5,CIT,CKB,CRMP1,DAB1,DCTN1,DCX,DPYSL3,DYNC1H1,ELAVL4,ENC1,FABP7,G3BP1,GOT2,GPC1,GPM6A,ITSN1,LPAR1,LRP8,MAP1LC3B,NCOA2,PPP1R9A,RPSA,RTN1,SLC12A2,SLC1A2,SLC1A3,SORL1,TUBB3,VIM
GO:CC	axon	GO:0030424	7.47014e-06	5.12667	783	401	34	ALCAM,ALDOC,AUTS2,BMPR2,CLU,CRMP1,DCTN1,DCX,DPYSL3,DYNC1H1,DYNLL1,ELAVL4,FLRT3,GPM6A,IQGAP1,ITSN1,KIF1B,KIF21A,LRP8,MAP1LC3B,MYCBP2,NDRG2,NFIB,NGDN,NRCAM,PPP1R9A,PRNP,RANGAP1,SLC1A2,TPRGL,TRAK1,TTYH1,TUBB3,VIM
GO:CC	cytosolic small ribosomal subunit	GO:0022627	7.47741e-06	5.12625	47	401	9	RPS11,RPS12,RPS15A,RPS17,RPS27L,RPS3A1,RPS4X,RPS9,RPSA
GO:CC	neuron projection	GO:0043005	9.34499e-06	5.02942	1598	401	53	AGO2,ALCAM,ALDOC,ARHGAP33,ATF4,ATXN10,AUTS2,BMPR2,CKB,CLSTN1,CLU,CRMP1,DAB1,DCTN1,DCX,DPYSL3,DYNC1H1,DYNLL1,ELAVL4,FLRT3,GPM6A,IQGAP1,ITSN1,KIF1B,KIF21A,LPAR1,LRP8,MAP1LC3B,MPDZ,MYCBP2,NCOA2,NDRG2,NFIB,NGDN,NRCAM,NSG2,PPP1CC,PPP1R9A,PRNP,PSMC2,RANGAP1,RTN1,SLC12A2,SLC1A2,SLC1A3,SRGAP2,TPRGL,TRAK1,TRIOBP,TTYH1,TUBB3,VIM,ZWINT
GO:CC	synapse	GO:0045202	1.11942e-05	4.95101	1516	401	51	ALDOC,ARHGAP33,BMPR2,CLSTN1,CLU,DAB1,DBI,DPYSL3,EFNB2,EIF3B,EIF4EBP1,ELAVL4,F2R,FLRT3,GPC1,GPM6A,GRIA2,ITSN1,KIF1B,LPAR1,LRP8,LY6E,MIB1,MPDZ,NCOA2,NDE1,NDRG2,NRCAM,PAK3,PJA2,PPP1CC,PPP1R9A,PRNP,PSMC2,PTN,RAB8B,RPL5,RPS17,RPS3A1,RPS4X,RPS9,RPSA,SDCBP,SLC1A2,SLC1A3,SPARC,SPARCL1,SRGAP2,TPRGL,TTYH1,TUBA1A
GO:CC	small ribosomal subunit	GO:0015935	1.3265e-05	4.87729	84	401	11	CHCHD1,PTCD3,RPS11,RPS12,RPS15A,RPS17,RPS27L,RPS3A1,RPS4X,RPS9,RPSA
GO:CC	cell junction	GO:0030054	3.37124e-05	4.47221	2141	401	63	ALDOC,ARHGAP33,BMPR2,CCND1,CDCA3,CLSTN1,CLU,CORO2B,DAB1,DBI,DCP2,DPYSL3,ECT2,EFNB2,EIF3B,EIF4EBP1,ELAVL4,F2R,FABP7,FLRT3,GPC1,GPM6A,GRIA2,ILDR2,IQGAP1,ITGA6,ITSN1,KIF1B,LIMS1,LPAR1,LRP8,LY6E,MIB1,MPDZ,NCOA2,NDE1,NDRG2,NRCAM,PAK3,PARVA,PJA2,PPP1CC,PPP1R9A,PRNP,PSMC2,PTN,RAB8B,RPL5,RPS17,RPS3A1,RPS4X,RPS9,RPSA,SDCBP,SLC1A2,SLC1A3,SPARC,SPARCL1,SRGAP2,TPRGL,TTYH1,TUBA1A,VANGL2
GO:CC	nuclear body	GO:0016604	3.45143e-05	4.462	916	401	36	ATF4,BABAM1,BNIP3L,CDC25C,CDT1,DACH1,DAZAP2,DUSP11,ECT2,EXO1,FBL,GATAD2A,GLI3,MIAT,MKI67,NCOA2,NOLC1,PCNP,PIAS2,PPIG,PPP1CC,RAD51,RIF1,RPA1,RPAIN,S100PBP,SAFB2,SF3A1,SLTM,SMC4,SUZ12,TOPBP1,TRIM27,ZBTB18,ZBTB20,ZWINT
GO:CC	cell projection	GO:0042995	4.49148e-05	4.34761	2558	401	71	AGO2,ALCAM,ALDOC,ARHGAP33,ATF4,ATXN10,AUTS2,BMPR2,CAMSAP2,CCT4,CENPF,CKB,CLSTN1,CLU,CRMP1,DAB1,DCTN1,DCX,DPYSL3,DYNC1H1,DYNLL1,ELAVL4,FABP7,FLRT3,GLI3,GPM6A,HAX1,HSPD1,IQGAP1,ITSN1,KIF1B,KIF21A,KNSTRN,LDHA,LPAR1,LRP8,MAP1LC3B,MDK,MDM1,MEGF10,MPDZ,MYCBP2,NCOA2,NDRG2,NFIB,NGDN,NOTCH2,NRCAM,NSG2,P4HB,PARVA,PLCE1,PPP1CC,PPP1R9A,PRKAR2A,PRNP,PSMC2,RANGAP1,RTN1,SLC12A2,SLC1A2,SLC1A3,SRGAP2,TPRGL,TRAK1,…
GO:CC	plasma membrane bounded cell projection	GO:0120025	0.000102311	3.99008	2461	401	68	AGO2,ALCAM,ALDOC,ARHGAP33,ATF4,ATXN10,AUTS2,BMPR2,CAMSAP2,CCT4,CENPF,CKB,CLSTN1,CLU,CRMP1,DAB1,DCTN1,DCX,DPYSL3,DYNC1H1,DYNLL1,ELAVL4,FLRT3,GLI3,GPM6A,HAX1,HSPD1,IQGAP1,ITSN1,KIF1B,KIF21A,KNSTRN,LDHA,LPAR1,LRP8,MAP1LC3B,MDM1,MPDZ,MYCBP2,NCOA2,NDRG2,NFIB,NGDN,NOTCH2,NRCAM,NSG2,P4HB,PARVA,PLCE1,PPP1CC,PPP1R9A,PRKAR2A,PRNP,PSMC2,RANGAP1,RTN1,SLC12A2,SLC1A2,SLC1A3,SRGAP2,TPRGL,TRAK1,TRIOBP,TTYH1,TUBB…
GO:CC	neuronal cell body	GO:0043025	0.000141035	3.85067	725	401	30	ALCAM,ASCL1,ATXN10,BMPR2,CIT,CKB,CRMP1,DAB1,DCTN1,DCX,DYNC1H1,ELAVL4,ENC1,FABP7,G3BP1,GOT2,GPC1,GPM6A,ITSN1,LPAR1,LRP8,MAP1LC3B,NCOA2,PPP1R9A,RPSA,RTN1,SLC12A2,SLC1A3,SORL1,TUBB3
GO:CC	microtubule associated complex	GO:0005875	0.000154302	3.81163	154	401	13	BIRC5,CDCA8,DCTN1,DYNC1H1,DYNLL1,KIF1B,KIF21A,KIF23,LRP8,MAP1LC3B,NDE1,NUDCD3,PEA15A
GO:CC	mitochondrion	GO:0005739	0.00028877	3.53945	1929	401	56	AGO2,ALDOC,BNIP3L,BRD8,CASP2,CASQ1,CCNB1,CDC25C,CHCHD1,CKB,CLU,CMC1,COA3,COQ2,COX20,DBI,DDAH1,DDAH2,DLGAP5,DYNLL1,ECHS1,FAM210B,GOT2,GSTP1,HAX1,HSPD1,KIF1B,LDHA,LONP1,MAP1LC3B,MRPL17,MRPL30,MRPL51,MRPL57,NDUFA7,NDUFB6,NDUFC2,NDUFV3,NGDN,PDHA1,PPP1CC,PRDX2,PRNP,PTCD3,PYCR2,RAB8B,RAD51,RPS15A,SFXN1,SLC1A3,SLC25A5,SRGAP2,TFRC,TOMM7,TRAK1,TYMS
GO:CC	nuclear envelope	GO:0005635	0.000329511	3.48213	485	401	23	BNIP3L,CALR,CCND1,CCND2,CENPF,CHMP2A,DCTN1,DTL,DYNC1H1,EDNRB,ELAVL4,HAX1,IPO11,ITSN1,LMNB1,NUP50,PRNP,RANGAP1,RIF1,SDCBP,SORL1,TAF3,TRIM27
GO:CC	cytosolic ribosome	GO:0022626	0.000368169	3.43395	116	401	11	RPL5,RPLP1,RPS11,RPS12,RPS15A,RPS17,RPS27L,RPS3A1,RPS4X,RPS9,RPSA
GO:CC	intercellular bridge	GO:0045171	0.000573936	3.24114	98	401	10	CDCA8,CENPE,CEP55,DCTN1,DUSP11,KIF23,NISCH,PRC1,TUBB3,TUBB4B
GO:CC	centralspindlin complex	GO:0097149	0.000941189	3.02632	3	401	3	ECT2,KIF23,RACGAP1
GO:CC	postsynapse	GO:0098794	0.00106088	2.97433	759	401	29	ALDOC,ARHGAP33,BMPR2,CLSTN1,DAB1,EFNB2,EIF4EBP1,F2R,FLRT3,GPM6A,GRIA2,ITSN1,LPAR1,LRP8,MIB1,MPDZ,NCOA2,NRCAM,PAK3,PJA2,PPP1CC,PPP1R9A,PRNP,PSMC2,PTN,RPL5,SLC1A2,SLC1A3,SRGAP2
GO:CC	mitochondrial membrane	GO:0031966	0.00150724	2.82182	773	401	29	BNIP3L,CHCHD1,CLU,COA3,COQ2,COX20,FAM210B,GOT2,HAX1,HSPD1,MAP1LC3B,MRPL17,MRPL30,MRPL51,MRPL57,NDUFA7,NDUFB6,NDUFC2,NDUFV3,PPP1CC,PRNP,PTCD3,SFXN1,SLC1A3,SLC25A5,SRGAP2,TOMM7,TRAK1,TYMS
GO:CC	mitochondrial envelope	GO:0005740	0.00229506	2.63921	833	401	30	BNIP3L,CDC25C,CHCHD1,CLU,COA3,COQ2,COX20,FAM210B,GOT2,HAX1,HSPD1,MAP1LC3B,MRPL17,MRPL30,MRPL51,MRPL57,NDUFA7,NDUFB6,NDUFC2,NDUFV3,PPP1CC,PRNP,PTCD3,SFXN1,SLC1A3,SLC25A5,SRGAP2,TOMM7,TRAK1,TYMS
GO:CC	microtubule end	GO:1990752	0.00279056	2.55431	34	401	6	ASPM,CAMSAP2,CKAP5,CLIP3,DCTN1,KNSTRN
GO:CC	ribosome	GO:0005840	0.00494546	2.30579	417	401	19	CHCHD1,ELAVL4,MRPL17,MRPL30,MRPL51,MRPL57,NDUFA7,PTCD3,RPL5,RPLP1,RPS11,RPS12,RPS15A,RPS17,RPS27L,RPS3A1,RPS4X,RPS9,RPSA
GO:CC	spindle midzone	GO:0051233	0.00544959	2.26364	38	401	6	CDCA8,CENPE,PRC1,RACGAP1,RIF1,TTC28
GO:CC	growth cone	GO:0030426	0.00611567	2.21356	215	401	13	AUTS2,CLU,CRMP1,DCX,DPYSL3,ELAVL4,FLRT3,GPM6A,IQGAP1,NDRG2,PPP1R9A,TRAK1,TUBB3
GO:CC	mitochondrial matrix	GO:0005759	0.00759738	2.11934	356	401	17	CASQ1,CCNB1,CHCHD1,ECHS1,GOT2,HSPD1,LONP1,MRPL17,MRPL30,MRPL51,MRPL57,NDUFA7,PDHA1,PTCD3,RAD51,SLC25A5,TYMS
GO:CC	site of polarized growth	GO:0030427	0.00855594	2.06773	222	401	13	AUTS2,CLU,CRMP1,DCX,DPYSL3,ELAVL4,FLRT3,GPM6A,IQGAP1,NDRG2,PPP1R9A,TRAK1,TUBB3
GO:CC	organelle membrane	GO:0031090	0.0110844	1.95529	3266	401	76	ARL6IP1,ATP6V0B,BNIP3L,CALR,CASQ1,CCND1,CCND2,CD63,CERS4,CHCHD1,CHMP2A,CLIP3,CLSTN1,CLU,COA3,COPB2,COQ2,COX20,DTL,EDNRB,FAM210B,FLRT3,GOT2,HAX1,HSPD1,ILDR2,ITM2B,JKAMP,KIF1B,LMNB1,MAP1LC3B,MFGE8,MMD2,MRPL17,MRPL30,MRPL51,MRPL57,MSMO1,NDUFA7,NDUFB6,NDUFC2,NDUFV3,NSG2,NUP50,OSTC,PITPNB,PJA2,PLCE1,PPP1CC,PRNP,PTCD3,RAB8B,RANGAP1,RIF1,RTN1,SDCBP,SFXN1,SLC12A2,SLC1A3,SLC25A5,SORL1,SPARC,SPTSSA,SRGAP2,…
GO:CC	chromatin	GO:0000785	0.0119981	1.92089	690	401	25	ASF1A,BRD8,CCND2,CENPA,CFDP1,CHMP2A,ENC1,EOMES,GATAD2A,HES1,HMGA2,HMGB2,JUN,MAD2L2,NUCKS1,PAX6,RAD51,RIF1,RSF1,SMC2,SP1,SUZ12,UHRF1,ZBTB18,ZEB2
GO:CC	transcription regulator complex	GO:0005667	0.0123317	1.90898	525	401	21	ASCL1,ATF4,CCND1,DACH1,DAZAP2,DEPDC1A,GATAD2A,GLI3,GMNN,HAX1,HES6,INSM1,JUN,MED21,MED27,NCOA2,PAX6,POU3F2,SOX6,SP1,TAF3
GO:CC	transferase complex	GO:1990234	0.0125389	1.90174	867	401	29	BRD8,CCNA2,CCNB1,CCNB2,CCND1,CCND2,CDC20,CDC27,CKS2,CUL1,DTL,ENC1,MAD2L2,MED21,MED27,MLLT3,OSTC,POLD1,POLR2J,PRKAR2A,RAD51,RANGAP1,RTF1,SPTSSA,SUZ12,TAF3,UBE2C,UBE2N,WDR77
GO:CC	mitochondrial inner membrane	GO:0005743	0.0170264	1.76888	537	401	21	CHCHD1,CLU,COA3,COQ2,COX20,GOT2,HSPD1,MRPL17,MRPL30,MRPL51,MRPL57,NDUFA7,NDUFB6,NDUFC2,NDUFV3,PTCD3,SFXN1,SLC1A3,SLC25A5,SRGAP2,TYMS
GO:CC	endomembrane system	GO:0012505	0.0203543	1.69134	4239	401	92	ARHGAP5,ARL6IP1,ARRDC3,ATP6V0B,BMPR2,BNIP3L,CALR,CAMSAP2,CASQ1,CCND1,CCND2,CD63,CENPF,CEP57,CERS4,CHMP2A,CIT,CLIP3,CLSTN1,CLU,CNPY2,COPB2,DACH1,DBI,DCTN1,DPYSL3,DTL,DYNC1H1,DYNLL1,EDNRB,ELAVL4,F2R,FGFR3,FLRT3,GPC1,HAX1,HSPD1,ILDR2,IPO11,ITM2B,ITSN1,JKAMP,KIF1B,LMNB1,LPAR1,MAP1LC3B,MFGE8,MMD2,MSMO1,NCOA2,NDRG2,NISCH,NSG2,NUP50,OSTC,P4HB,PAK3,PDIA6,PITPNB,PJA2,PLCE1,PRNP,PTN,RAB8B,RABEP1,RACGAP1,RA…
GO:CC	myelin sheath	GO:0043209	0.0208472	1.68095	209	401	12	CCT5,CKB,GOT2,HSPD1,MPDZ,PDHA1,PHGDH,PRDX2,SLC25A5,STIP1,TUBA1A,TUBB4B
GO:CC	organelle inner membrane	GO:0019866	0.0277926	1.55607	598	401	22	CHCHD1,CLU,COA3,COQ2,COX20,GOT2,HSPD1,LMNB1,MRPL17,MRPL30,MRPL51,MRPL57,NDUFA7,NDUFB6,NDUFC2,NDUFV3,PTCD3,SFXN1,SLC1A3,SLC25A5,SRGAP2,TYMS
GO:CC	eukaryotic 43S preinitiation complex	GO:0016282	0.0281985	1.54977	17	401	4	EIF1B,EIF3B,EIF3G,EIF3K
GO:CC	box C/D RNP complex	GO:0031428	0.0315177	1.50145	7	401	3	FBL,NOLC1,NOP56
GO:CC	dendritic spine	GO:0043197	0.0325082	1.48801	219	401	12	ARHGAP33,CLSTN1,GPM6A,ITSN1,LPAR1,NCOA2,PPP1CC,PPP1R9A,PSMC2,SLC1A2,SLC1A3,SRGAP2
GO:CC	transcription repressor complex	GO:0017053	0.0329293	1.48242	74	401	7	CCND1,DEPDC1A,GLI3,GMNN,INSM1,JUN,SP1
GO:CC	translation preinitiation complex	GO:0070993	0.0358336	1.44571	18	401	4	EIF1B,EIF3B,EIF3G,EIF3K
GO:CC	cyclin-dependent protein kinase holoenzyme complex	GO:0000307	0.0376074	1.42473	53	401	6	CCNA2,CCNB1,CCNB2,CCND1,CCND2,CKS2
GO:CC	neuron spine	GO:0044309	0.0401903	1.39588	224	401	12	ARHGAP33,CLSTN1,GPM6A,ITSN1,LPAR1,NCOA2,PPP1CC,PPP1R9A,PSMC2,SLC1A2,SLC1A3,SRGAP2
GO:CC	collagen-containing extracellular matrix	GO:0062023	0.0455537	1.34148	373	401	16	CALR,CFDP1,CLU,COL2A1,FN1,GPC1,ITGA6,LGALS1,LTBP3,MFGE8,PLXNA2,PTN,RPSA,SFRP1,SPARC,SPARCL1
GO:CC	condensin complex	GO:0000796	0.0498753	1.30211	8	401	3	NCAPG,SMC2,SMC4
KEGG	Cell cycle	KEGG:04110	0.00090817	3.04183	125	183	12	CCNA2,CCNB1,CCNB2,CCND1,CCND2,CDC20,CDC25C,CDC27,CUL1,GADD45G,MAD2L2,MCM6
KEGG	Huntington disease	KEGG:05016	0.00121117	2.9168	300	183	19	DCTN1,GRIA2,NDUFA7,NDUFB6,NDUFC2,NDUFV3,POLR2J,PSMB5,PSMB6,PSMC2,PSMD2,SLC1A2,SLC1A3,SLC25A5,SP1,TUBA1A,TUBA1C,TUBB3,TUBB4B
KEGG	Prion disease	KEGG:05020	0.00315974	2.50035	266	183	17	ATF4,NCAM1,NDUFA7,NDUFB6,NDUFC2,NDUFV3,PRNP,PSMB5,PSMB6,PSMC2,PSMD2,SLC25A5,STIP1,TUBA1A,TUBA1C,TUBB3,TUBB4B
KEGG	Ribosome	KEGG:03010	0.00420648	2.37608	169	183	13	MRPL17,MRPL30,RPL5,RPLP1,RPS11,RPS12,RPS15A,RPS17,RPS27L,RPS3A1,RPS4X,RPS9,RPSA
KEGG	Mitophagy - animal	KEGG:04137	0.0451469	1.34537	68	183	7	ATF4,BNIP3L,JUN,MAP1LC3B,SP1,TAX1BP1,TOMM7
REAC	Cell Cycle	REAC:R-MMU-1640170	1.52359e-14	13.8171	560	234	55	ARPP19,BABAM1,BIRC5,CCNA2,CCNB1,CCNB2,CCND1,CCND2,CDC20,CDC25C,CDC27,CDCA8,CDT1,CENPA,CENPF,CENPQ,CEP57,CEP70,CHMP2A,CUL1,DCTN1,DYNC1H1,DYNLL1,EXO1,GMNN,HMMR,KIF23,LMNB1,MCM6,MIS18BP1,NCAPG,NDE1,NUF2,NUP50,POLD1,PPP1CC,PSMB5,PSMB6,PSMC2,PSMD2,RANGAP1,RPA1,RSF1,SMC2,SMC4,SPC25,TAOK1,TOPBP1,TUBA1A,TUBA1C,TUBB3,TUBB4B,UBE2C,UBE2N,ZWINT
REAC	Cell Cycle, Mitotic	REAC:R-MMU-69278	3.07759e-13	12.5118	483	234	49	ARPP19,BIRC5,CCNA2,CCNB1,CCNB2,CCND1,CCND2,CDC20,CDC25C,CDC27,CDCA8,CDT1,CENPA,CENPF,CENPQ,CEP57,CEP70,CHMP2A,CUL1,DCTN1,DYNC1H1,DYNLL1,GMNN,HMMR,KIF23,LMNB1,MCM6,NCAPG,NDE1,NUF2,NUP50,POLD1,PPP1CC,PSMB5,PSMB6,PSMC2,PSMD2,RANGAP1,RPA1,SMC2,SMC4,SPC25,TAOK1,TUBA1A,TUBA1C,TUBB3,TUBB4B,UBE2C,ZWINT
REAC	Mitotic Prometaphase	REAC:R-MMU-68877	1.41192e-10	9.85019	178	234	27	BIRC5,CCNB1,CCNB2,CDC20,CDCA8,CENPA,CENPF,CENPQ,CEP57,CEP70,DCTN1,DYNC1H1,DYNLL1,NCAPG,NDE1,NUF2,PPP1CC,RANGAP1,SMC2,SMC4,SPC25,TAOK1,TUBA1A,TUBA1C,TUBB3,TUBB4B,ZWINT
REAC	M Phase	REAC:R-MMU-68886	4.15664e-10	9.38126	366	234	38	ARPP19,BIRC5,CCNB1,CCNB2,CDC20,CDC27,CDCA8,CENPA,CENPF,CENPQ,CEP57,CEP70,CHMP2A,DCTN1,DYNC1H1,DYNLL1,KIF23,LMNB1,NCAPG,NDE1,NUF2,NUP50,PPP1CC,PSMB5,PSMB6,PSMC2,PSMD2,RANGAP1,SMC2,SMC4,SPC25,TAOK1,TUBA1A,TUBA1C,TUBB3,TUBB4B,UBE2C,ZWINT
REAC	Resolution of Sister Chromatid Cohesion	REAC:R-MMU-2500257	9.9494e-10	9.0022	112	234	21	BIRC5,CCNB1,CCNB2,CDC20,CDCA8,CENPA,CENPF,CENPQ,DYNC1H1,DYNLL1,NDE1,NUF2,PPP1CC,RANGAP1,SPC25,TAOK1,TUBA1A,TUBA1C,TUBB3,TUBB4B,ZWINT
REAC	Mitotic Anaphase	REAC:R-MMU-68882	1.03387e-09	8.98554	208	234	28	BIRC5,CCNB1,CCNB2,CDC20,CDC27,CDCA8,CENPA,CENPF,CENPQ,CHMP2A,DYNC1H1,DYNLL1,NDE1,NUF2,PPP1CC,PSMB5,PSMB6,PSMC2,PSMD2,RANGAP1,SPC25,TAOK1,TUBA1A,TUBA1C,TUBB3,TUBB4B,UBE2C,ZWINT
REAC	Mitotic Metaphase and Anaphase	REAC:R-MMU-2555396	1.16496e-09	8.93369	209	234	28	BIRC5,CCNB1,CCNB2,CDC20,CDC27,CDCA8,CENPA,CENPF,CENPQ,CHMP2A,DYNC1H1,DYNLL1,NDE1,NUF2,PPP1CC,PSMB5,PSMB6,PSMC2,PSMD2,RANGAP1,SPC25,TAOK1,TUBA1A,TUBA1C,TUBB3,TUBB4B,UBE2C,ZWINT
REAC	Cell Cycle Checkpoints	REAC:R-MMU-69620	2.31593e-09	8.63527	263	234	31	BABAM1,BIRC5,CCNA2,CCNB1,CCNB2,CDC20,CDC25C,CDC27,CDCA8,CENPA,CENPF,CENPQ,DYNC1H1,DYNLL1,EXO1,MCM6,NDE1,NUF2,PPP1CC,PSMB5,PSMB6,PSMC2,PSMD2,RANGAP1,RPA1,SPC25,TAOK1,TOPBP1,UBE2C,UBE2N,ZWINT
REAC	Separation of Sister Chromatids	REAC:R-MMU-2467813	4.34681e-09	8.36183	175	234	25	BIRC5,CDC20,CDC27,CDCA8,CENPA,CENPF,CENPQ,DYNC1H1,DYNLL1,NDE1,NUF2,PPP1CC,PSMB5,PSMB6,PSMC2,PSMD2,RANGAP1,SPC25,TAOK1,TUBA1A,TUBA1C,TUBB3,TUBB4B,UBE2C,ZWINT
REAC	EML4 and NUDC in mitotic spindle formation	REAC:R-MMU-9648025	8.90101e-09	8.05056	100	234	19	BIRC5,CDC20,CDCA8,CENPA,CENPF,CENPQ,DYNC1H1,DYNLL1,NDE1,NUF2,PPP1CC,RANGAP1,SPC25,TAOK1,TUBA1A,TUBA1C,TUBB3,TUBB4B,ZWINT
REAC	RHO GTPases Activate Formins	REAC:R-MMU-5663220	1.05681e-08	7.976	126	234	21	BIRC5,CDC20,CDCA8,CENPA,CENPF,CENPQ,DYNC1H1,DYNLL1,FMNL2,NDE1,NUF2,PPP1CC,RANGAP1,SPC25,SRGAP2,TAOK1,TUBA1A,TUBA1C,TUBB3,TUBB4B,ZWINT
REAC	Mitotic Spindle Checkpoint	REAC:R-MMU-69618	7.4171e-07	6.12977	101	234	17	BIRC5,CDC20,CDC27,CDCA8,CENPA,CENPF,CENPQ,DYNC1H1,DYNLL1,NDE1,NUF2,PPP1CC,RANGAP1,SPC25,TAOK1,UBE2C,ZWINT
REAC	Amplification of signal from unattached kinetochores via a MAD2 inhibitory signal	REAC:R-MMU-141444	3.46088e-06	5.46081	85	234	15	BIRC5,CDC20,CDCA8,CENPA,CENPF,CENPQ,DYNC1H1,DYNLL1,NDE1,NUF2,PPP1CC,RANGAP1,SPC25,TAOK1,ZWINT
REAC	Amplification of signal from the kinetochores	REAC:R-MMU-141424	3.46088e-06	5.46081	85	234	15	BIRC5,CDC20,CDCA8,CENPA,CENPF,CENPQ,DYNC1H1,DYNLL1,NDE1,NUF2,PPP1CC,RANGAP1,SPC25,TAOK1,ZWINT
REAC	Activation of the mRNA upon binding of the cap-binding complex and eIFs, and subsequent binding to 43S	REAC:R-MMU-72662	1.11837e-05	4.95142	56	234	12	EIF3B,EIF3G,EIF3K,EIF4EBP1,RPS11,RPS15A,RPS17,RPS27L,RPS3A1,RPS4X,RPS9,RPSA
REAC	Formation of the ternary complex, and subsequently, the 43S complex	REAC:R-MMU-72695	2.02617e-05	4.69332	48	234	11	EIF3B,EIF3G,EIF3K,RPS11,RPS15A,RPS17,RPS27L,RPS3A1,RPS4X,RPS9,RPSA
REAC	G2/M Transition	REAC:R-MMU-69275	2.19947e-05	4.65768	173	234	20	CCNA2,CCNB1,CCNB2,CDC25C,CEP57,CEP70,CUL1,DCTN1,DYNC1H1,DYNLL1,HMMR,NDE1,PSMB5,PSMB6,PSMC2,PSMD2,TUBA1A,TUBA1C,TUBB3,TUBB4B
REAC	Mitotic G2-G2/M phases	REAC:R-MMU-453274	2.66978e-05	4.57352	175	234	20	CCNA2,CCNB1,CCNB2,CDC25C,CEP57,CEP70,CUL1,DCTN1,DYNC1H1,DYNLL1,HMMR,NDE1,PSMB5,PSMB6,PSMC2,PSMD2,TUBA1A,TUBA1C,TUBB3,TUBB4B
REAC	RHO GTPase Effectors	REAC:R-MMU-195258	7.38334e-05	4.13175	298	234	26	BIRC5,CDC20,CDC25C,CDCA8,CENPA,CENPF,CENPQ,DYNC1H1,DYNLL1,FMNL2,IQGAP1,NCOA2,NDE1,NUF2,PAK3,PPP1CC,PRC1,RANGAP1,SPC25,SRGAP2,TAOK1,TUBA1A,TUBA1C,TUBB3,TUBB4B,ZWINT
REAC	Ribosomal scanning and start codon recognition	REAC:R-MMU-72702	9.02991e-05	4.04432	55	234	11	EIF3B,EIF3G,EIF3K,RPS11,RPS15A,RPS17,RPS27L,RPS3A1,RPS4X,RPS9,RPSA
REAC	Translation initiation complex formation	REAC:R-MMU-72649	9.02991e-05	4.04432	55	234	11	EIF3B,EIF3G,EIF3K,RPS11,RPS15A,RPS17,RPS27L,RPS3A1,RPS4X,RPS9,RPSA
REAC	Kinesins	REAC:R-MMU-983189	0.000263419	3.57935	49	234	10	KIF11,KIF1B,KIF21A,KIF23,KIF4,RACGAP1,TUBA1A,TUBA1C,TUBB3,TUBB4B
REAC	Translation	REAC:R-MMU-72766	0.000809462	3.0918	216	234	20	CHCHD1,EIF3B,EIF3G,EIF3K,EIF4EBP1,MRPL17,MRPL30,MRPL51,MRPL57,PTCD3,RPL5,RPLP1,RPS11,RPS15A,RPS17,RPS27L,RPS3A1,RPS4X,RPS9,RPSA
REAC	Cellular responses to stimuli	REAC:R-MMU-8953897	0.000871611	3.05968	496	234	33	ASF1A,ATP6V0B,CCNA2,CDC27,COX20,CUL1,DCTN1,DNAJA2,DNAJC7,DYNC1H1,DYNLL1,GSTP1,HMGA2,HSPA4L,JUN,LMNB1,MT1,NCOA2,NUP50,P4HB,PRDX2,PSMB5,PSMB6,PSMC2,PSMD2,RPA1,STIP1,SUZ12,TUBA1A,TUBA1C,TUBB3,TUBB4B,UBE2C
REAC	Formation of a pool of free 40S subunits	REAC:R-MMU-72689	0.000917108	3.03758	97	234	13	EIF3B,EIF3G,EIF3K,RPL5,RPLP1,RPS11,RPS15A,RPS17,RPS27L,RPS3A1,RPS4X,RPS9,RPSA
REAC	Signaling by Rho GTPases, Miro GTPases and RHOBTB3	REAC:R-MMU-9716542	0.000994686	3.00231	644	234	39	ARHGAP33,ARHGEF39,BIRC5,CDC20,CDC25C,CDCA8,CENPA,CENPF,CENPQ,CKB,DYNC1H1,DYNLL1,ECT2,FMNL2,IQGAP1,ITSN1,LMNB1,NCOA2,NDE1,NISCH,NUF2,PAK3,PPP1CC,PRC1,RACGAP1,RANGAP1,SPC25,SRGAP2,STIP1,TAOK1,TFRC,TRAK1,TUBA1A,TUBA1C,TUBB3,TUBB4B,VANGL2,VIM,ZWINT
REAC	Cap-dependent Translation Initiation	REAC:R-MMU-72737	0.00120928	2.91747	115	234	14	EIF3B,EIF3G,EIF3K,EIF4EBP1,RPL5,RPLP1,RPS11,RPS15A,RPS17,RPS27L,RPS3A1,RPS4X,RPS9,RPSA
REAC	Eukaryotic Translation Initiation	REAC:R-MMU-72613	0.00120928	2.91747	115	234	14	EIF3B,EIF3G,EIF3K,EIF4EBP1,RPL5,RPLP1,RPS11,RPS15A,RPS17,RPS27L,RPS3A1,RPS4X,RPS9,RPSA
REAC	Aggrephagy	REAC:R-MMU-9646399	0.00141117	2.85042	35	234	8	DYNC1H1,DYNLL1,TUBA1A,TUBA1C,TUBB3,TUBB4B,UBE2N,VIM
REAC	Signaling by Rho GTPases	REAC:R-MMU-194315	0.00144264	2.84084	629	234	38	ARHGAP33,ARHGEF39,BIRC5,CDC20,CDC25C,CDCA8,CENPA,CENPF,CENPQ,CKB,DYNC1H1,DYNLL1,ECT2,FMNL2,IQGAP1,ITSN1,LMNB1,NCOA2,NDE1,NISCH,NUF2,PAK3,PPP1CC,PRC1,RACGAP1,RANGAP1,SPC25,SRGAP2,STIP1,TAOK1,TFRC,TUBA1A,TUBA1C,TUBB3,TUBB4B,VANGL2,VIM,ZWINT
REAC	Golgi-to-ER retrograde transport	REAC:R-MMU-8856688	0.0020091	2.697	120	234	14	COPB2,DCTN1,DYNC1H1,DYNLL1,KIF11,KIF1B,KIF21A,KIF23,KIF4,RACGAP1,TUBA1A,TUBA1C,TUBB3,TUBB4B
REAC	Cellular responses to stress	REAC:R-MMU-2262752	0.00212015	2.67363	493	234	32	ASF1A,ATP6V0B,CCNA2,CDC27,COX20,CUL1,DCTN1,DNAJA2,DNAJC7,DYNC1H1,DYNLL1,GSTP1,HMGA2,HSPA4L,JUN,LMNB1,NCOA2,NUP50,P4HB,PRDX2,PSMB5,PSMB6,PSMC2,PSMD2,RPA1,STIP1,SUZ12,TUBA1A,TUBA1C,TUBB3,TUBB4B,UBE2C
REAC	Selective autophagy	REAC:R-MMU-9663891	0.00215461	2.66663	61	234	10	DYNC1H1,DYNLL1,MAP1LC3B,TOMM7,TUBA1A,TUBA1C,TUBB3,TUBB4B,UBE2N,VIM
REAC	L13a-mediated translational silencing of Ceruloplasmin expression	REAC:R-MMU-156827	0.0027832	2.55546	107	234	13	EIF3B,EIF3G,EIF3K,RPL5,RPLP1,RPS11,RPS15A,RPS17,RPS27L,RPS3A1,RPS4X,RPS9,RPSA
REAC	GTP hydrolysis and joining of the 60S ribosomal subunit	REAC:R-MMU-72706	0.00308679	2.51049	108	234	13	EIF3B,EIF3G,EIF3K,RPL5,RPLP1,RPS11,RPS15A,RPS17,RPS27L,RPS3A1,RPS4X,RPS9,RPSA
REAC	HSP90 chaperone cycle for steroid hormone receptors (SHR) in the presence of ligand	REAC:R-MMU-3371497	0.00339617	2.46901	51	234	9	DCTN1,DNAJA2,DYNC1H1,DYNLL1,STIP1,TUBA1A,TUBA1C,TUBB3,TUBB4B
REAC	Regulation of PLK1 Activity at G2/M Transition	REAC:R-MMU-2565942	0.00427519	2.36904	80	234	11	CCNB1,CCNB2,CEP57,CEP70,CUL1,DCTN1,DYNC1H1,DYNLL1,NDE1,TUBA1A,TUBB4B
REAC	COPI-dependent Golgi-to-ER retrograde traffic	REAC:R-MMU-6811434	0.0107305	1.96938	88	234	11	COPB2,KIF11,KIF1B,KIF21A,KIF23,KIF4,RACGAP1,TUBA1A,TUBA1C,TUBB3,TUBB4B
REAC	The role of GTSE1 in G2/M progression after G2 checkpoint	REAC:R-MMU-8852276	0.0124923	1.90336	74	234	10	CCNB1,CCNB2,PSMB5,PSMB6,PSMC2,PSMD2,TUBA1A,TUBA1C,TUBB3,TUBB4B
REAC	Nonsense Mediated Decay (NMD) enhanced by the Exon Junction Complex (EJC)	REAC:R-MMU-975957	0.0169709	1.77029	109	234	12	RPL5,RPLP1,RPS11,RPS15A,RPS17,RPS27L,RPS3A1,RPS4X,RPS9,RPSA,SMG5,SMG7
REAC	Nonsense-Mediated Decay (NMD)	REAC:R-MMU-927802	0.0169709	1.77029	109	234	12	RPL5,RPLP1,RPS11,RPS15A,RPS17,RPS27L,RPS3A1,RPS4X,RPS9,RPSA,SMG5,SMG7
REAC	Synthesis of DNA	REAC:R-MMU-69239	0.0185858	1.73082	110	234	12	CCNA2,CDC27,CDT1,CUL1,MCM6,POLD1,PSMB5,PSMB6,PSMC2,PSMD2,RPA1,UBE2C
REAC	AURKA Activation by TPX2	REAC:R-MMU-8854518	0.0287107	1.54196	66	234	9	CEP57,CEP70,DCTN1,DYNC1H1,DYNLL1,HMMR,NDE1,TUBA1A,TUBB4B
REAC	Recruitment of NuMA to mitotic centrosomes	REAC:R-MMU-380320	0.0339568	1.46907	83	234	10	CEP57,CEP70,DCTN1,DYNC1H1,DYNLL1,NDE1,TUBA1A,TUBA1C,TUBB3,TUBB4B
REAC	G1/S Transition	REAC:R-MMU-69206	0.0387432	1.4118	101	234	11	CCNA2,CCND1,CDT1,CUL1,GMNN,MCM6,PSMB5,PSMB6,PSMC2,PSMD2,RPA1
REAC	S Phase	REAC:R-MMU-69242	0.0391456	1.40732	137	234	13	CCNA2,CCND1,CDC27,CDT1,CUL1,MCM6,POLD1,PSMB5,PSMB6,PSMC2,PSMD2,RPA1,UBE2C
WP	mir-193a and MVP in colon cancer metastasis	WP:WP3979	0.0499724	1.30127	7	138	3	CCND1,CCND2,G3BP1
