# Supplementary material for: Histone-Binding Protein RBBP4 Is Necessary to Promote Neurogenesis in the Developing Mouse Neocortical Progenitors
Source: eNeuro. Author manuscript; Available in PMC 2025 May 19. (PMC7617683; doi:10.1523/ENEURO.0391-23.2024)
Supplement: table-Table 6-1 — Spreadsheet showing the list of RBBP4 bound genes and those shared among by the apical and basal progenitor and neurons (data from Telly et al., 2019). [file EMS205222-supplement-table-Table_6_1.xls]

## Sheet: Sheet1
RBBP4|Apical Pro	RBBP4|Basal Pro	RBBP4|Neurons
0610010F05RIK	ABHD10	5031439G07RIK
2310022B05RIK	ACBD6	6330403K07RIK
2810025M15RIK	ACLY	9130024F11RIK
3110039M20RIK	ADCYAP1R1	ABLIM1
ACYP1	AFAP1	ACAT1
AGO2	AFF3	ACAT2
ALCAM	AKT3	ACO2
ALDOA	ANKHD1	ACOT7
ANKRD12	ANP32B	ACTG1
APLP2	APC	ACTR1B
APRT	APP	ADCY1
ARHGAP33	ATAD2	ADO
ARHGAP5	ATF7IP	AFF2
ARHGEF39	AURKB	AKT2
ARL6IP1	CBFA2T2	ANK3
ARPP19	CDKN1C	APBB1
ARRDC3	CENPL	ARFGAP2
ASCL1	CENPM	ARHGAP20
ASF1A	CENPW	ARHGAP21
ASPM	CEP290	ARID4A
ATF4	CEP295	ARPP21
ATP6V0B	CHD7	ATP1B1
ATXN10	CHMP5	ATP2A2
AZIN1	CHRAC1	ATP2B1
BABAM1	CIRBP	ATP2B2
BIRC5	COMMD4	ATP2C1
BMPR2	CORO1C	ATP5B
BNIP3L	CPLX2	ATP5D
BRD8	CWC15	ATP5K
BTG1	DCLK1	ATP6V0A1
CAMSAP2	DDX21	ATP8A1
CASP2	DEK	B3GAT1
CASQ1	DENR	BACH2
CCNB2	DLL3	BAG6
CCND1	E330009J07RIK	BASP1
CCND2	EEF1G	BAZ2B
CCT5	EFTUD2	BCL2
CD63	EIF3E	BCL6
CDC20	EIF4A3	BEND6
CDC25C	ELAVL2	BEX1
CDC27	ETF1	BMYC
CDKN3	EXOSC10	BRD3
CDON	EZR	CABP1
CDT1	FBXO5	CACNA1E
CELSR1	GFM1	CACNA2D1
CENPA	GLO1	CACNB4
CENPF	GLRX2	CACYBP
CENPQ	H1FX	CADM1
CEP55	HEG1	CADM2
CEP57	HIST1H2AE	CALM1
CEP70	HIST1H2AK	CALM2
CFDP1	HIST1H2AP	CALU
CHCHD1	IDH3G	CAMK2B
CHMP2A	IFT27	CAMK4
CIT	IFT43	CAMKV
CKAP2	INCENP	CANX
CKAP5	IPO5	CBX1
CKS2	IREB2	CCBE1
CLIP3	KCNN2	CCDC174
CLSTN1	KIF22	CCNI
CLU	KLF7	CCNL2
CMC1	KNTC1	CCNT1
CNOT1	LBR	CD24A
CNOT10	LIMD2	CD47
CNOT2	LMAN2L	CDC73
COA3	LSM2	CDH10
COL2A1	LZTFL1	CDH11
COPB2	LZTS1	CDH13
COQ2	MDGA1	CDH2
COX20	MELK	CDK19
CRMP1	MEX3A	CELF1
CTDSP2	MFAP4	CELF4
CUTA	MFNG	CHD4
DACH1	MLLT6	CHP1
DAZAP2	MTMR4	CLASP1
DBI	MYO10	CLMP
DCTN1	MYT1	CLSTN2
DCX	NCAPH	CLTC
DDAH2	NCOA1	CLVS1
DEPDC1A	NDC1	CMIP
DLGAP5	NDUFA10	CNIH3
DMRT3	NDUFS8	CNKSR2
DMRTA2	NEIL3	CNR1
DNAJA2	NIPBL	CNTN2
DNAJC7	NOP58	COMMD3
DNTTIP2	NSMCE1	COPB1
DPYSL3	NXT1	COTL1
DTL	PCNA	COX14
DYNC1H1	PDLIM4	CPSF7
DYNLL1	PHC2	CSMD2
ECHS1	PHF21B	CSPG5
ECT2	PHLDB2	CTSB
EDNRB	PKMYT1	CTTN
EFNB2	PLAGL1	CTTNBP2
EIF3B	PMEPA1	CUX1
EIF3G	POLR2K	CUX2
EIF3K	POLR3K	CXADR
EIF4EBP1	PPIE	DAAM1
EIF4G3	PSMA6	DCAF8
EMX1	PSMB3	DCTN3
EMX2	PSMG2	DENND5A
ENC1	PUM2	DIP2C
ETL4	PXMP4	DLG2
EXO1	RAD51AP1	DLG3
FABP7	RFC1	DLGAP4
FAM168A	RFC4	DLX6OS1
FAM210B	RHBDL3	DNAJB14
FBL	RHNO1	DOCK4
FGFR3	RND3	DOK5
FOXM1	RPRD1A	DPM2
FSD1L	RRM2	DPY19L1
FSTL1	SDC3	DPYSL4
G3BP1	SHCBP1	DST
GATAD2A	SMARCD1	DUSP14
GLI3	SMNDC1	DYNC1I1
GOT2	SMOC1	DYNLL2
GPC1	SMPD2	DZIP3
GPM6B	SPC24	EIF1
GPSM2	SRGAP3	EIF3M
GSTP1	TCF19	EIF4B
HAX1	THOC1	EIF4G1
HES1	TIPIN	ELMOD1
HIST1H1B	TM2D1	EML1
HMGA2	TMEM256	EPHA7
HMMR	TOP1	EPHB1
HSPA4L	TRNAU1AP	ERDR1
HSPBP1	TSSC4	ERP29
HSPD1	TUBG1	ESD
ID4	TXN1	FAM107B
IGFBP5	UBA5	FAM114A2
ILDR2	UBE2E1	FAM124A
INTS4	UBE2I	FAM192A
IPO11	UBE2R2	FAM193B
IQGAP1	UBE3C	FAM32A
ITGA6	UBN2	FAM49A
ITSN1	UBQLN2	FAM49B
JKAMP	UTP23	FAM98A
KIF11	VDAC2	FBRSL1
KIF1B	YOD1	FBXW7
KIF21A	ZBTB38	FDFT1
KIF23	ZFP322A	FEZF2
KIF4	ZFP608	FGFR1
KNSTRN	ZFP664	FKBP4
KPNA2	4932438A13RIK	FLNA
LGALS1	AGO1	FLRT2
LIMS1	BCL11B	FNBP1L
LMNB1	CHL1	FOXJ3
LONP1	CSRP2	FOXN3
LPAR1	CTNND2	FOXP1
LTBP3	EPHA3	FOXP2
LY6E	EPHA5	FOXRED2
MAD2L2	FSCN1	FRMD4A
MAP1LC3B	H1F0	FRMD4B
MAPK1IP1L	LIG1	FRRS1L
MCM6	LIMCH1	FXYD6
MDK	MRPS17	GABARAPL2
MDM1	MYT1L	GABBR1
MED21	NEUROG2	GABRA2
MED27	NSMCE4A	GABRB2
MEGF10	PPP3CA	GAS5
MFGE8	RNASEH2B	GDI2
MIB1	RUFY3	GDPD1
MPDZ	SEZ6	GMPS
MRPL17	SRRM4	GNG3
MRPL51	SSTR2	GPC2
MRPL57	TNFAIP1	GPR85
MSI1	TRAPPC2L	GRAMD1B
MT1	TRP53BP1	GRIN1
MYCBP2	ABRACL	GRIN2B
NCOA2	CALR	GRM3
NDE1	GADD45G	GRM5
NDRG2	GRIA2	GTF2F2
NDUFA7	INSM1	H13
NDUFB6	LDHA	H2AFZ
NDUFC2	NEUROD6	H3F3B
NDUFV3	PBK	HECW1
NGDN	PDIA6	HIST3H2A
NISCH	SDCBP	HIVEP2
NOLC1	VIM	HMGN1
NOP56	ALDOC	HNRNPDL
NOTCH2	BZW2	HNRNPH1
NR2E1	CCNA2	HNRNPUL2
NSG2	CCNB1	HPCA
NUDCD3	CDCA2	HS3ST4
NUDT4	CDCA3	HSPA5
NUDT5	CDCA8	HTATSF1
NUF2	CENPE	ID2
NUP50	CERS4	IDH3A
OSTC	CKAP2L	IFNGR2
P4HB	CORO2B	IGFBP3
PAIP2	CUL1	IGSF3
PAK3	DRAXIN	ILF3
PARVA	ELAVL3	INA
PAX6	ELAVL4	IPO8
PCDH19	EOMES	ISLR2
PCNP	F2R	IST1
PDHA1	FAM98B	ITPK1
PEA15A	GM17750	ITPR1
PHGDH	GMNN	JARID2
PIAS2	H2AFX	JMJD1C
PITPNB	HES6	JPH4
POLD1	HMGB2	KCNQ3
POLR2J	JUN	KCTD12
PPP1CC	LRP8	KHDRBS3
PPP1R12C	MIAT	KIF1A
PPP1R1A	MIS18BP1	KIF21B
PPP1R9A	MKI67	KIF26A
PRDX2	MRPL30	KIF26B
PRKAR2A	NCAPG	KIT
PRNP	NREP	KITL
PSMB5	NUSAP1	KLHDC2
PSMB6	PLCE1	KLHL25
PSMD2	PRC1	L1CAM
PTCD3	PRRC2C	LCMT1
PYCR2	RACGAP1	LCORL
RAB8B	SEMA5A	LDB2
RABEP1	SMC2	LEPROTL1
RAD51	SMC4	LGI1
RANGAP1	SPC25	LIN7C
RBM20	TACC3	LMO1
RBM6	TOP2A	LMO3
RCN1	TOPBP1	LMO4
RIF1	TRAPPC1	LMO7
RNF26	TRIM2	LPL
RPA1	TTYH1	LRFN5
RPAIN	TYMS	LRPAP1
RPL5	UBE2C	LRRN3
RPLP1		LUC7L2
RPS11		LYAR
RPS12		MACROD2
RPS15A		MAGI3
RPS17		MALAT1
RPS27L		MANF
RPS3A1		MAP1B
RPS4X		MAP6
RPS9		MAPK10
RPSA		MAPRE2
RSF1		MAPT
RTF1		MARCH6
RYBP		MBTD1
S100PBP		MEF2C
SAFB2		MEG3
SALL2		MEX3B
SERF2		MFAP3
SF3A1		MFF
SFRP1		MGST3
SKP1A		MIDN
SLC12A2		MIEN1
SLC1A2		MIF
SLC25A5		MPC2
SLTM		MPPED1
SMG5		MRGBP
SMG7		MRPL18
SOGA3		MRPL20
SOX1		MRPL28
SOX21		MRPL48
SOX3		MSI2
SP1		MSRA
SPARC		MTFR1L
SPTSSA		MVB12B
SRGAP2		MYEF2
SRPRB		MYO9A
SUZ12		NAA50
TAF3		NAGK
TAOK1		NATD1
TAX1BP1		NCALD
TEX261		NCAN
TFRC		NCOA6
TMEM131		NDRG1
TMEM50B		NDUFB7
TNPO2		NDUFS4
TOMM7		NEDD4
TOX3		NEDD4L
TPI1		NETO2
TPRGL		NEUROD1
TPT1		NFASC
TRIM27		NFE2L3
TRIM59		NFIA
TRIOBP		NIN
TSPAN18		NIP7
TTC4		NNAT
TUBA1C		NOP10
TUBB3		NOS1
TUBB4B		NPDC1
UBA2		NPTN
UBE2N		NPY
UBL3		NRIP1
UHRF1		NRP1
VANGL2		NRXN1
WDR12		NRXN3
WDR77		NSG1
WNK1		NSMF
WWC1		NT5C3
XPO6		NTM
ZC3H15		NTRK2
ZCRB1		NUAK1
ZEB1		NUDC
ZFHX4		NUDT3
ZFP260		NWD2
ZFP326		ODC1
ZFP36L1		OPCML
ZFR		OSBPL1A
ZRANB1		OSBPL3
ZWINT		OSBPL6
ALDOC		PAFAH1B1
BZW2		PAK1
CCNA2		PAK2
CCNB1		PAM16
CDCA2		PARL
CDCA3		PBX1
CDCA8		PCDH7
CENPE		PCDH8
CERS4		PCNX
CKAP2L		PDS5B
CORO2B		PDZD2
CUL1		PDZRN3
DRAXIN		PFKP
ELAVL3		PGAP1
ELAVL4		PGM2L1
EOMES		PHACTR1
F2R		PHF23
FAM98B		PHF5A
GM17750		PHIP
GMNN		PIK3C2B
H2AFX		PIK3R3
HES6		PIN1
HMGB2		PIN4
JUN		PISD
LRP8		PISD-PS1
MIAT		PISD-PS2
MIS18BP1		PITPNA
MKI67		PLCB1
MRPL30		PLK2
NCAPG		PLXNA4
NREP		PNKD
NUSAP1		PNN
PLCE1		POU2F1
PRC1		POU3F1
PRRC2C		POU3F3
RACGAP1		PPDPF
SEMA5A		PPFIA2
SMC2		PPIL2
SMC4		PPP2R1B
SPC25		PPP2R2B
TACC3		PRDM8
TOP2A		PREX1
TOPBP1		PRKAR1A
TRAPPC1		PRKAR1B
TRIM2		PRKAR2B
TTYH1		PRKCE
TYMS		PRPF18
UBE2C		PRPSAP1
AUTS2		PSD3
CCT4		PSMB2
CDH4		PSMB4
CKB		PSMD11
CNPY2		PSMD14
DAB1		PSME4
DCP2		PTK2B
DDAH1		PTPN4
DUSP11		PTPRA
EIF1B		PTPRD
FLRT3		PTPRK
FMNL2		PTPRO
FN1		PTPRR
GPM6A		PTPRS
GRB10		PTPRZ1
HS6ST2		QK
IGFBPL1		RAB10
ITM2B		RAB18
LHX2		RABGAP1L
LRRN1		RAF1
MEIS2		RAI1
MIR99AHG		RALGAPA1
MLLT3		RALGPS2
MMD2		RASA1
MPPED2		RASGEF1B
MSMO1		RBFOX3
NCAM1		RBM22
NEUROD2		RCBTB1
NFIB		REEP1
NRCAM		RHOU
NTAN1		RND2
NUCKS1		RNF182
PANTR1		ROBO1
PJA2		ROBO2
PLXNA2		RORB
POU3F2		RPAP3
PPIG		RPL10A
PSMC2		RPL27
PTN		RPL36A
RTN1		RPRM
SFXN1		RPS14
SLC1A3		RPS24
SORL1		RPS27RT
SOX6		RRP1
SPARCL1		RTN3
STIP1		RUNDC3A
TPGS2		RUNX1T1
TRAK1		RUSC1
TTC28		SATB1
TUBA1A		SATB2
WNT7B		SBF2
ZBTB18		SCAMP2
ZBTB20		SCG3
ZEB2		SCN3B
ZFP706		SEMA3C
ABRACL		SEMA6D
CALR		SERPINI1
GADD45G		SETDB1
GRIA2		SF3B1
INSM1		SF3B3
LDHA		SH3BGRL2
NEUROD6		SKI
PBK		SLA
PDIA6		SLC22A17
SDCBP		SLC30A10
VIM		SLC35F1
		SLC6A15
		SMARCA2
		SMARCD3
		SMIM14
		SMS
		SNAP25
		SNAP91
		SND1
		SNF8
		SNRPA1
		SOX11
		SOX5
		SPOCK1
		SPTBN2
		SRRM1
		SRRM2
		SRSF1
		SRSF10
		SRSF11
		SRSF2
		SRSF7
		SSBP2
		SSBP3
		SSH2
		ST6GAL2
		STAM2
		STARD3
		STK4
		STMN4
		STX7
		SWT1
		SYBU
		SYNJ1
		SYT1
		TAGLN3
		TARDBP
		TAX1BP3
		TBR1
		TCERG1
		TENM3
		TENM4
		TGFBR1
		TIAM2
		TIMM13
		TLE4
		TMED10
		TMEM108
		TMEM160
		TMEM222
		TMEM30A
		TMSB4X
		TMTC1
		TMTC4
		TNIK
		TNR
		TPP2
		TRIM67
		TRIM9
		TRPC4
		TSC22D1
		TSHZ3
		TSPAN5
		TSTA3
		TUBB2A
		UBAP2
		UBB
		UBE2K
		UBE2QL1
		UBR7
		UCHL1
		UGP2
		UNC5D
		USF1
		USP47
		USP48
		VBP1
		VCAN
		VEZF1
		VPS29
		WBP1
		WDR13
		WDR26
		WDR6
		XPR1
		YBX3
		YWHAH
		ZBTB17
		ZC3H4
		ZCCHC7
		ZFAND6
		ZFP106
		ZFP207
		ZFP292
		ZFP74
		ZFP81
		ZMYM5
		ZNRF2
		ZRANB2
		ZYG11B
		AUTS2
		CCT4
		CDH4
		CKB
		CNPY2
		DAB1
		DCP2
		DDAH1
		DUSP11
		EIF1B
		FLRT3
		FMNL2
		FN1
		GPM6A
		GRB10
		HS6ST2
		IGFBPL1
		ITM2B
		LHX2
		LRRN1
		MEIS2
		MIR99AHG
		MLLT3
		MMD2
		MPPED2
		MSMO1
		NCAM1
		NEUROD2
		NFIB
		NRCAM
		NTAN1
		NUCKS1
		PANTR1
		PJA2
		PLXNA2
		POU3F2
		PPIG
		PSMC2
		PTN
		RTN1
		SFXN1
		SLC1A3
		SORL1
		SOX6
		SPARCL1
		STIP1
		TPGS2
		TRAK1
		TTC28
		TUBA1A
		WNT7B
		ZBTB18
		ZBTB20
		ZEB2
		ZFP706
		ABRACL
		CALR
		GADD45G
		GRIA2
		INSM1
		LDHA
		NEUROD6
		PBK
		PDIA6
		SDCBP
		VIM
		4932438A13RIK
		AGO1
		BCL11B
		CHL1
		CSRP2
		CTNND2
		EPHA3
		EPHA5
		FSCN1
		H1F0
		LIG1
		LIMCH1
		MRPS17
		MYT1L
		NEUROG2
		NSMCE4A
		PPP3CA
		RNASEH2B
		RUFY3
		SEZ6
		SRRM4
		SSTR2
		TNFAIP1
		TRAPPC2L
		TRP53BP1
