# Supplementary material for: Histone-Binding Protein RBBP4 Is Necessary to Promote Neurogenesis in the Developing Mouse Neocortical Progenitors
Source: eNeuro. Author manuscript; Available in PMC 2025 May 19. (PMC7617683; doi:10.1523/ENEURO.0391-23.2024)
Supplement: table-Table 6-2 — Gene Ontology analysis of the enriched biological pathways of RBBP4 in the apical progenitors (Related to Figure 6B) Spreadsheet showing the Gene Ontology analysis of the various enriched pathways of RBBP4 gene in the apical progenitors (data from Telley et. al 2019). [file EMS205222-supplement-table-Table_6_2.xls]

## Sheet: Suppl.Table 6-2 (Figure 6B)
RBBP4 bound and E12.5 progenitor enriched genes
GO:BP	GO:BP	GO:BP	GO:BP	GO:BP	GO:BP	GO:BP	GO:BP	GO:BP	GO:BP
positive_regulation_of_cellular_process	mitotic_cell_cycle	cell_cycle	nervous_system_development	neurogenesis	cell_division	developmental_process	regulation_of_cell_cycle	generation_of_neurons	neuron_differentiation
GO:0048522	GO:0000278	GO:0007049	GO:0007399	GO:0022008	GO:0051301	GO:0032502	GO:0051726	GO:0048699	GO:0030182
1.08592e-30	9.73293e-29	5.15289e-28	1.28151e-25	3.86372e-25	8.38761e-24	1.79735e-23	6.25725e-23	6.74007e-23	2.50512e-22
29.9642	28.0118	27.2879	24.8923	24.413	23.0764	22.7454	22.2036	22.1713	21.6012
198	71	99	114	96	55	198	70	86	83
AGO2	ARPP19	ARPP19	ALCAM	ALCAM	ARPP19	AGO2	ASCL1	ALCAM	ALCAM
ARHGEF39	ASCL1	ASCL1	APLP2	APLP2	ASPM	ALCAM	ASPM	APLP2	APLP2
ARL6IP1	BABAM1	ASPM	ARHGAP33	ARHGAP33	BABAM1	ALDOC	AZIN1	ARHGAP33	ARHGAP33
ARPP19	BIRC5	AZIN1	ASCL1	ASCL1	BIRC5	APLP2	BABAM1	ASCL1	ASCL1
ASCL1	BTG1	BABAM1	ASPM	ASPM	CCNA2	APRT	BIRC5	ASPM	ASPM
ASPM	CASP2	BIRC5	ATF4	ATF4	CCNB1	ARHGAP33	BRD8	ATF4	ATF4
ATF4	CCNA2	BRD8	ATXN10	ATXN10	CCNB2	ARHGAP5	BTG1	ATXN10	ATXN10
AUTS2	CCNB1	BTG1	AUTS2	AUTS2	CCND1	ARRDC3	CALR	AUTS2	AUTS2
AZIN1	CCNB2	CALR	BMPR2	BMPR2	CCND2	ASCL1	CASP2	BMPR2	BMPR2
BABAM1	CCND1	CASP2	CALR	CALR	CDC20	ASF1A	CCNA2	CALR	CALR
BIRC5	CCND2	CCNA2	CAMSAP2	CAMSAP2	CDC25C	ASPM	CCNB1	CAMSAP2	CAMSAP2
BMPR2	CDC20	CCNB1	CASP2	CCND1	CDC27	ATF4	CCNB2	CCND1	CCND1
BNIP3L	CDC25C	CCNB2	CCND1	CDC20	CDCA2	ATXN10	CCND1	CDC20	CDC20
BRD8	CDC27	CCND1	CDC20	CDH4	CDCA3	AUTS2	CCND2	CDH4	CDH4
BTG1	CDCA2	CCND2	CDH4	CDON	CDCA8	BABAM1	CDC20	CDON	CDON
CALR	CDCA8	CDC20	CDON	CELSR1	CDT1	BMPR2	CDC25C	CELSR1	CLU
CASP2	CDT1	CDC25C	CELSR1	CLU	CENPA	BTG1	CDC27	CLU	CRMP1
CASQ1	CENPA	CDC27	CENPF	CRMP1	CEP55	CALR	CDCA2	CRMP1	DAB1
CCNA2	CENPE	CDCA2	CKB	DAB1	CHMP2A	CAMSAP2	CDCA8	DAB1	DCX
CCNB1	CENPF	CDCA3	CLSTN1	DBI	CIT	CASP2	CDKN3	DCX	DMRT3
CCND1	CEP55	CDCA8	CLU	DCX	CKAP2	CASQ1	CDT1	DMRT3	DMRTA2
CCND2	CHMP2A	CDKN3	COL2A1	DMRT3	CKS2	CCNA2	CENPE	DMRTA2	DPYSL3
CCT4	CIT	CDT1	CRMP1	DMRTA2	DCTN1	CCNB1	CENPF	DPYSL3	DRAXIN
CCT5	CKAP2	CENPA	DAB1	DPYSL3	DYNC1H1	CCNB2	CHMP2A	DRAXIN	ECT2
CD63	CKS2	CENPE	DBI	DRAXIN	ECT2	CCND1	CIT	ECT2	EDNRB
CDC20	CTDSP2	CENPF	DCTN1	ECT2	GPSM2	CCND2	CKS2	EDNRB	EFNB2
CDC25C	DCTN1	CENPQ	DCX	EDNRB	HMGA2	CD63	CTDSP2	EFNB2	ELAVL4
CDC27	DTL	CEP55	DMRT3	EFNB2	KIF11	CDC20	DACH1	ELAVL4	EMX1
CDCA2	DYNC1H1	CHMP2A	DMRTA2	ELAVL4	KIF23	CDC25C	DCTN1	EMX1	EMX2
CDCA8	ECT2	CIT	DPYSL3	EMX1	KIF4	CDH4	DTL	EMX2	ENC1
CDH4	EIF4EBP1	CKAP2	DRAXIN	EMX2	KNSTRN	CDON	DYNC1H1	ENC1	EOMES
CDON	FOXM1	CKAP5	ECT2	ENC1	MAD2L2	CELSR1	ECT2	EOMES	FLRT3
CDT1	GMNN	CKS2	EDNRB	EOMES	MDK	CENPF	EIF4EBP1	FLRT3	FN1
CENPE	GPSM2	CTDSP2	EFNB2	FABP7	MIS18BP1	CEP55	FOXM1	FN1	GLI3
CENPQ	HES1	DACH1	ELAVL3	FLRT3	MLLT3	CEP57	GADD45G	GLI3	GPM6A
CHMP2A	HMGA2	DCTN1	ELAVL4	FN1	NCAPG	CFDP1	GMNN	GPM6A	GPM6B
CIT	ID4	DTL	EMX1	GLI3	NDE1	CIT	GPSM2	GPM6B	HES1
CKAP2	IQGAP1	DYNC1H1	EMX2	GPC1	NUF2	CKB	HES1	HES1	ID4
CKAP5	KIF11	ECT2	ENC1	GPM6A	NUSAP1	CLIP3	HMGA2	ID4	INSM1
CKS2	KIF23	EIF4EBP1	EOMES	GPM6B	PAX6	CLSTN1	INSM1	INSM1	IQGAP1
CLIP3	KIF4	EXO1	FABP7	GSTP1	POU3F2	CLU	IQGAP1	IQGAP1	ITGA6
CLSTN1	KNSTRN	FOXM1	FLRT3	HES1	PPP1CC	CNOT1	JUN	ITGA6	ITSN1
CLU	LMNB1	GADD45G	FN1	HES6	PRC1	CNOT2	KIF11	ITSN1	JUN
CNOT1	MCM6	GMNN	GATAD2A	HMGA2	PTN	COL2A1	KIF23	JUN	LGALS1
CNOT2	MEIS2	GPSM2	GLI3	HMGB2	RACGAP1	CRMP1	KNSTRN	LGALS1	LHX2
COA3	MKI67	HES1	GPC1	ID4	SMC2	CUL1	LMNB1	LHX2	LPAR1
CORO2B	NCAPG	HMGA2	GPM6A	INSM1	SMC4	DAB1	MDM1	LPAR1	LRP8
DAB1	NDE1	ID4	GPM6B	IQGAP1	SPC25	DACH1	MEIS2	LRP8	MDK
DAZAP2	NUF2	INSM1	GSTP1	ITGA6	TOP2A	DBI	MKI67	MDK	MIAT
DBI	NUSAP1	IQGAP1	HES1	ITSN1	TRIOBP	DCTN1	NCAPG	MIAT	MIB1
DCP2	PAX6	JUN	HES6	JUN	TTC28	DCX	NR2E1	MIB1	MMD2
DCTN1	PRC1	KIF11	HMGA2	LGALS1	UBE2C	DDAH1	NUF2	MMD2	MPDZ
DCX	RACGAP1	KIF23	HMGB2	LHX2	VANGL2	DMRT3	NUSAP1	MPDZ	MYCBP2
DDAH1	RAD51	KIF4	ID4	LPAR1	ZBTB18	DMRTA2	PRC1	MYCBP2	NEUROD2
DDAH2	RPS27L	KNSTRN	INSM1	LRP8	ZWINT	DPYSL3	RACGAP1	NDE1	NEUROD6
DMRTA2	SDCBP	LMNB1	IQGAP1	MDK		DRAXIN	RAD51	NEUROD2	NFIB
DPYSL3	SMC2	MAD2L2	ITGA6	MIAT		DYNLL1	RPS15A	NEUROD6	NR2E1
DTL	SMC4	MCM6	ITSN1	MIB1		ECT2	RPS27L	NFIB	NRCAM
DYNC1H1	SPC25	MDM1	JUN	MMD2		EDNRB	SDCBP	NR2E1	NREP
DYNLL1	TACC3	MEIS2	LGALS1	MPDZ		EFNB2	SFRP1	NRCAM	PAK3
ECT2	TAOK1	MIS18BP1	LHX2	MYCBP2		EIF4EBP1	SMC2	NREP	PAX6
EDNRB	TOPBP1	MKI67	LPAR1	NDE1		ELAVL3	SMC4	PAK3	PHGDH
EFNB2	TTC28	NCAPG	LRP8	NEUROD2		ELAVL4	SPC25	PAX6	PIAS2
EIF4EBP1	TTYH1	NDE1	LRRN1	NEUROD6		EMX1	TAOK1	PHGDH	PLXNA2
ELAVL4	TUBA1A	NR2E1	MDK	NFIB		EMX2	TOPBP1	PIAS2	POU3F2
ENC1	TUBA1C	NUF2	MEIS2	NR2E1		ENC1	TTC28	PLXNA2	PPP1CC
EOMES	TUBB3	NUSAP1	MIAT	NRCAM		EOMES	UBE2C	POU3F2	PPP1R9A
F2R	TUBB4B	PAX6	MIB1	NREP		ETL4	WDR12	PPP1CC	PTN
FAM168A	UBE2C	PCNP	MMD2	PAK3		EXO1	ZFP36L1	PPP1R9A	SEMA5A
FAM210B	ZFP36L1	PHGDH	MPDZ	PAX6		FABP7	ZWINT	PTN	SFRP1
FAM98B	ZWINT	PPP1CC	MYCBP2	PHGDH		FAM210B		RACGAP1	SLC1A3
FGFR3		PRC1	NDE1	PIAS2		FLRT3		SEMA5A	SOX1
FLRT3		RACGAP1	NDRG2	PLXNA2		FMNL2		SFRP1	SRGAP2
FN1		RAD51	NEUROD2	POU3F2		FN1		SLC1A3	TAOK1
FOXM1		RIF1	NEUROD6	PPP1CC		FSTL1		SOX1	TRAK1
G3BP1		RPA1	NFIB	PPP1R9A		GATAD2A		SRGAP2	TRIOBP
GADD45G		RPS15A	NOTCH2	PTN		GLI3		TAOK1	TUBB3
GATAD2A		RPS27L	NR2E1	RACGAP1		GMNN		TRAK1	VANGL2
GLI3		SDCBP	NRCAM	SEMA5A		GPC1		TRIOBP	VIM
GPC1		SFRP1	NREP	SFRP1		GPM6A		TUBB3	WNT7B
GPM6A		SMC2	NUP50	SLC1A3		GPM6B		VANGL2	ZBTB18
GPSM2		SMC4	PAK3	SORL1		GSTP1		VIM	ZEB1
GRB10		SPC25	PAX6	SOX1		HAX1		WNT7B	ZEB2
GSTP1		TACC3	PCDH19	SOX6		HES1		ZBTB18
HAX1		TAOK1	PHGDH	SRGAP2		HES6		ZEB1
HES1		TOP2A	PIAS2	SUZ12		HMGA2		ZEB2
HMGA2		TOPBP1	PLXNA2	TAOK1		HMGB2
HMGB2		TRIOBP	POU3F2	TRAK1		HSPD1
HSPBP1		TTC28	PPP1CC	TRIOBP		ID4
HSPD1		TTYH1	PPP1R9A	TUBB3		IGFBP5
ID4		TUBA1A	PTN	VANGL2		ILDR2
IGFBP5		TUBA1C	RACGAP1	VIM		INSM1
INSM1		TUBB3	SALL2	WNT7B		IQGAP1
IQGAP1		TUBB4B	SDCBP	ZBTB18		ITGA6
ITGA6		UBE2C	SEMA5A	ZEB1		ITSN1
ITSN1		UHRF1	SFRP1	ZEB2		JUN
JUN		WDR12	SLC1A2			KIF1B
KIF23		ZFP36L1	SLC1A3			LGALS1
LDHA		ZWINT	SORL1			LHX2
LGALS1			SOX1			LONP1
LHX2			SOX6			LPAR1
LMNB1			SRGAP2			LRP8
LPAR1			SUZ12			LRRN1
LRP8			TAOK1			LTBP3
LRRN1			TRAK1			LY6E
LTBP3			TRIOBP			MAD2L2
MAD2L2			TUBB3			MDK
MDK			VANGL2			MDM1
MED21			VIM			MED21
MED27			WNT7B			MED27
MEGF10			ZBTB18			MEGF10
MEIS2			ZEB1			MEIS2
MIB1			ZEB2			MFGE8
MLLT3			ZFP36L1			MIAT
MMD2						MIB1
NCAPG						MKI67
NCOA2						MLLT3
NDUFC2						MMD2
NEUROD2						MPDZ
NEUROD6						MSI1
NFIB						MYCBP2
NOLC1						NCOA2
NOTCH2						NDE1
NR2E1						NDRG2
NUCKS1						NEUROD2
NUSAP1						NEUROD6
P4HB						NFIB
PAIP2						NOLC1
PAK3						NOTCH2
PAX6						NR2E1
PEA15A						NRCAM
PIAS2						NREP
PJA2						NUP50
PLCE1						P4HB
PLXNA2						PAIP2
POU3F2						PAK3
PPP1CC						PARVA
PPP1R9A						PAX6
PRC1						PCDH19
PRDX2						PHGDH
PRNP						PIAS2
PTN						PITPNB
RAB8B						PLCE1
RACGAP1						PLXNA2
RAD51						POU3F2
RBM20						PPP1CC
RIF1						PPP1R9A
RPA1						PRDX2
RPL5						PRRC2C
RPLP1						PTN
RPS12						RACGAP1
RPS15A						RBM20
RPS27L						RCN1
RPS3A1						RIF1
RPS9						RPA1
RSF1						RPS3A1
RTF1						RTF1
RYBP						SAFB2
SALL2						SALL2
SDCBP						SDCBP
SEMA5A						SEMA5A
SFRP1						SFRP1
SLC1A2						SFXN1
SLC1A3						SLC12A2
SLC25A5						SLC1A2
SMC2						SLC1A3
SMC4						SLC25A5
SORL1						SORL1
SOX1						SOX1
SOX21						SOX21
SOX6						SOX3
SP1						SOX6
SPARC						SP1
SUZ12						SPARC
TAF3						SPARCL1
TAOK1						SRGAP2
TEX261						SUZ12
TFRC						TAOK1
TOMM7						TFRC
TOP2A						TNPO2
TOX3						TOP2A
TRAK1						TPT1
TRIM27						TRAK1
TRIOBP						TRIOBP
UBE2C						TUBB3
UBE2N						TYMS
VANGL2						VANGL2
VIM						VIM
WDR77						WDR77
WNK1						WNK1
WNT7B						WNT7B
WWC1						WWC1
ZBTB18						ZBTB18
ZBTB20						ZEB1
ZEB1						ZEB2
ZEB2						ZFP36L1
ZFP36L1						ZFP706
ZRANB1						ZRANB1
