# Supplementary material for: Histone-Binding Protein RBBP4 Is Necessary to Promote Neurogenesis in the Developing Mouse Neocortical Progenitors
Source: eNeuro. Author manuscript; Available in PMC 2025 May 19. (PMC7617683; doi:10.1523/ENEURO.0391-23.2024)
Supplement: table-Table 6-3 — Spreadsheet showing the autism associated risk genes within the apical progenitor specific RBBP4-bound loci [Our ChIP seq data compared with data from Safari gene database (https://gene.sfari.org)]. [file EMS205222-supplement-table-Table_6_3.xls]

## Sheet: sorted_negLogPvalue_CDON_Locus_
Various RBBP4 peaks associated with the Cdon genomic locus
chr	start	end	peak_name	strand	signalValue_FE	negLog_pValue	qvalue
9	35400483	35401528	MsRBBP4_N2_peak_41305	.	18.6811	51.4514	46.6831
9	35402427	35403812	MsRBBP4_N2_peak_41306	.	14.0629	42.5628	38.0662
9	35411248	35412513	MsRBBP4_N2_peak_41308	.	14.303	35.62	31.3287
9	35424489	35425331	MsRBBP4_N2_peak_41312	.	11.2126	24.9939	21.1568
9	35400585	35401358	MsRBBP4_N1_peak_14575	.	10.4803	20.2719	15.6122
9	35402484	35403162	MsRBBP4_N1_peak_14576	.	9.57122	18.0035	13.4728
9	35421620	35422934	MsRBBP4_N2_peak_41310	.	8.6372	16.4927	13.2323
9	35421721	35422493	MsRBBP4_N1_peak_14578	.	8.19314	14.2901	10.0998
9	35411639	35412224	MsRBBP4_N1_peak_14577	.	8.19314	14.2901	10.0998
9	35424584	35424849	MsRBBP4_N1_peak_14579	.	7.09068	10.7994	7.02265
9	35435477	35435799	MsRBBP4_N2_peak_41315	.	5.54679	8.99184	6.3943
9	35426591	35426808	MsRBBP4_N2_peak_41313	.	5.80432	8.99184	6.3943
9	35405186	35406023	MsRBBP4_N2_peak_41307	.	5.54679	8.99184	6.3943
9	35443679	35444250	MsRBBP4_N2_peak_41316	.	5.28925	8.02545	5.54064
9	35431754	35432257	MsRBBP4_N2_peak_41314	.	5.28925	8.02545	5.54064
9	35420986	35421335	MsRBBP4_N2_peak_41309	.	4.66796	7.53305	5.10009
9	35474625	35474954	MsRBBP4_N2_peak_41319	.	5.03172	7.0907	4.67152
9	35423005	35423631	MsRBBP4_N2_peak_41311	.	5.03172	7.0907	4.67152
9	35503137	35503396	MsRBBP4_N2_peak_41324	.	4.51665	6.19001	3.87582
9	35502479	35502713	MsRBBP4_N2_peak_41323	.	4.51665	6.19001	3.87582
9	35475260	35475603	MsRBBP4_N2_peak_41320	.	4.51665	6.19001	3.87582
9	35485266	35485654	MsRBBP4_N2_peak_41322	.	4.25911	5.32622	3.07888
9	35482317	35482605	MsRBBP4_N2_peak_41321	.	4.25911	5.32622	3.07888
9	35464604	35464819	MsRBBP4_N2_peak_41317	.	4.25911	5.32622	3.07888
9	35471843	35472043	MsRBBP4_N2_peak_41318	.	3.15084	3.62443	1.65294
