# Supplementary material for: Histone-Binding Protein RBBP4 Is Necessary to Promote Neurogenesis in the Developing Mouse Neocortical Progenitors
Source: eNeuro. Author manuscript; Available in PMC 2025 May 19. (PMC7617683; doi:10.1523/ENEURO.0391-23.2024)
Supplement: table-Table 6-4 — Spreadsheet showing the various RBBP4 peaks associated with the Cdon genomic locus from ChIP-seq analysis. [file EMS205222-supplement-table-Table_6_4.xls]

## Sheet: Table 6-3 (Figure 6C)
SFARI_ASD|RBBP4bound_Apical progenitor genes
AGO2
ARHGAP5
ASPM
AUTS2
CCT4
CDON
CNOT1
DPYSL3
DYNC1H1
EIF3G
ELAVL3
GRB10
GRIA2
ITSN1
LHX2
MCM6
MEGF10
MEIS2
MIB1
MYCBP2
NFIB
NRCAM
PAX6
PCDH19
SEMA5A
SLC1A2
SOX6
SPARCL1
TAOK1
ZBTB18
ZBTB20
